# Supplementary material for: Near-infrared phosphorescent carbon dots for sonodynamic precision tumor therapy
Source: Nat Commun. 2022 Sep 30;13:5735. doi: 10.1038/s41467-022-33474-8 (PMC9523047; doi:10.1038/s41467-022-33474-8)
Supplement: Supplementary file 4 — Source Data [file 41467_2022_33474_MOESM4_ESM.xlsx]

## Sheet: Fig. 2i
XPS			N 1s						S 2p
1350.08	83642.5		410.08	13814.9	0	0	0		175.08	3406.53	0	0	0
1349.08	80482		409.98	13792.4	13705.4	13705.4	13705.4		174.98	3380.12	3340.41	3340.41	3340.41
1348.08	80311.4		409.88	13635	13704.8	13704.8	13704.8		174.88	3313.39	3306.88	3306.88	3306.88
1347.08	80709.8		409.78	13579.2	13704.2	13704.2	13704.2		174.78	3261.61	3306.86	3306.86	3306.86
1346.08	81577.7		409.68	13517.4	13703.3	13703.3	13703.3		174.68	3279.87	3306.83	3306.83	3306.83
1345.08	82754		409.58	13547	13702.1	13702.1	13702.1		174.58	3310.18	3306.8	3306.8	3306.8
1344.08	81848.4		409.48	13543.2	13700.7	13700.7	13700.7		174.48	3300.89	3306.78	3306.78	3306.78
1343.08	80004.7		409.38	13643.7	13699.1	13699.1	13699.1		174.38	3302.1	3306.75	3306.75	3306.75
1342.08	80836.5		409.28	13756.3	13697.7	13697.7	13697.7		174.28	3339.13	3306.72	3306.72	3306.72
1341.08	82449.1		409.18	13765.9	13695.9	13695.9	13695.9		174.18	3357.04	3306.69	3306.69	3306.69
1340.08	81505.4		409.08	13785.1	13693.5	13693.5	13693.5		174.08	3318.35	3306.64	3306.64	3306.64
1339.08	81784.4		408.98	13789.6	13689.1	13689.1	13689.1		173.98	3342.44	3306.59	3306.59	3306.59
1338.08	80576		408.88	13654.3	13683.4	13683.4	13683.4		173.88	3362.82	3306.52	3306.52	3306.52
1337.08	80528.9		408.78	13577.5	13676.3	13676.3	13676.3		173.78	3385.58	3306.43	3306.43	3306.43
1336.08	80547.2		408.68	13529.7	13659.7	13659.7	13659.7		173.68	3432.86	3306.35	3306.35	3306.35
1335.08	80702.6		408.58	13577.9	13643.3	13643.3	13643.3		173.58	3523.13	3306.25	3306.25	3306.25
1334.08	79969.6		408.48	13545.4	13623.2	13623.2	13623.2		173.48	3539.67	3306.15	3306.15	3306.15
1333.08	81020.2		408.38	13525.9	13584.3	13584.3	13584.3		173.38	3468.45	3306.03	3306.03	3306.03
1332.08	80981.7		408.28	13637.2	13568.9	13568.9	13568.9		173.28	3427.59	3305.89	3305.89	3305.89
1331.08	79626.9		408.18	13558.7	13568	13568	13568		173.18	3461.24	3305.75	3305.75	3305.75
1330.08	80770.7		408.08	13617.2	13566.6	13566.6	13566.6		173.08	3505.35	3305.59	3305.59	3305.59
1329.08	82909.7		407.98	13580.6	13563.7	13563.7	13563.7		172.98	3565.91	3305.43	3305.43	3305.43
1328.08	80139.7		407.88	13546.9	13559.9	13559.9	13559.9		172.88	3609.08	3305.27	3305.27	3305.27
1327.08	81773		407.78	13561	13556.1	13556.1	13556.1		172.78	3571.49	3305.09	3305.1	3305.09
1326.08	81354.7		407.68	13574.6	13551.6	13551.6	13551.6		172.68	3509.36	3304.89	3304.91	3304.89
1325.08	79415.9		407.58	13631	13547.3	13547.3	13547.3		172.58	3478.3	3304.67	3304.71	3304.67
1324.08	80982.9		407.48	13605	13540.8	13540.8	13540.8		172.48	3637.94	3304.42	3304.51	3304.41
1323.08	79465.8		407.38	13487.1	13531.5	13531.5	13531.5		172.38	3748.07	3304.14	3304.36	3304.13
1322.08	81537.6		407.28	13506.6	13518.6	13518.6	13518.6		172.28	3838.69	3303.86	3304.33	3303.84
1321.08	80121.6		407.18	13549.3	13501.8	13501.8	13501.8		172.18	3912.57	3303.57	3304.56	3303.53
1320.08	79633.3		407.08	13687.7	13482.9	13482.9	13482.9		172.08	3940.98	3303.29	3305.33	3303.2
1319.08	79769.2		406.98	13782.3	13462.5	13462.5	13462.5		171.98	3875.27	3303.01	3307.11	3302.85
1318.08	79238.3		406.88	13787.5	13441.1	13441.1	13441.1		171.88	3853.42	3302.76	3310.77	3302.46
1317.08	80254.5		406.78	13761.4	13419.4	13419.4	13419.4		171.78	3828.36	3302.6	3317.81	3302.03
1316.08	81019.9		406.68	13578.2	13397.5	13397.5	13397.5		171.68	3908.83	3302.61	3330.75	3301.56
1315.08	79470.7		406.58	13507.8	13375.6	13375.6	13375.6		171.58	3932.68	3302.94	3353.61	3301.04
1314.08	80119.3		406.48	13515.2	13354	13354	13354		171.48	4099.41	3303.84	3392.65	3300.44
1313.08	82245.7		406.38	13417.1	13333.9	13333.9	13333.9		171.38	4271.14	3305.73	3457.22	3299.77
1312.08	81578.9		406.28	13288.6	13315.8	13315.8	13315.8		171.28	4511.18	3309.28	3560.71	3298.99
1311.08	79523.8		406.18	13287.9	13299.8	13299.8	13299.8		171.18	4726.94	3315.53	3721.5	3298.06
1310.08	79391.9		406.08	13311.1	13286.7	13286.7	13286.7		171.08	5026.67	3326.1	3963.48	3296.91
1309.08	80582.7		405.98	13353.2	13275.5	13275.5	13275.5		170.98	5297.08	3343.46	4315.9	3295.5
1308.08	79961.8		405.88	13401.8	13266.6	13266.6	13266.6		170.88	5746.94	3371.27	4811.87	3293.73
1307.08	82506.8		405.78	13419.4	13260.8	13260.8	13260.8		170.78	6426.34	3414.86	5484.75	3291.54
1306.08	80159.1		405.68	13346.7	13258.5	13258.5	13258.5		170.68	7428.33	3481.8	6361.99	3288.83
1305.08	80886.3		405.58	13281.3	13257.4	13257.5	13257.4		170.58	8535.68	3582.55	7456.15	3285.52
1304.08	79987.1		405.48	13200.3	13257	13257	13257		170.48	9871.37	3731.27	8753.77	3281.51
1303.08	81184		405.38	13148	13256.8	13256.9	13256.8		170.38	11275.9	3946.58	10204.3	3276.74
1302.08	82372.6		405.28	13035.5	13255.3	13255.3	13255.3		170.28	12964.4	4252.33	11713	3271.15
1301.08	80732.4		405.18	13148.7	13253.3	13253.4	13253.3		170.18	14818.9	4678.05	13143	3264.7
1300.08	81331.7		405.08	13223.5	13251.9	13252	13251.9		170.08	16536.8	5258.99	14331.5	3257.38
1299.08	82260.7		404.98	13268.9	13250.1	13250.3	13250.1		169.98	17986.7	6035.53	15119.7	3249.2
1298.08	80138		404.88	13471.7	13248.3	13248.5	13248.3		169.88	19201.7	7051.41	15390.5	3240.15
1297.08	81961		404.78	13422.3	13245.7	13246	13245.7		169.78	20220.8	8350.73	15100.8	3230.27
1296.08	81322.4		404.68	13347.4	13242.9	13243.4	13242.9		169.68	21136.5	9973.18	14293.7	3219.56
1295.08	81454.9		404.58	13354.6	13238.5	13239.3	13238.5		169.58	22053.7	11947.5	13086.4	3208.07
1294.08	80953.9		404.48	13267	13232.8	13233.9	13232.8		169.48	23199.5	14283.2	11637.6	3195.79
1293.08	81085.7		404.38	13244.4	13226.5	13228.2	13226.5		169.38	24083.6	16961.4	10110.2	3182.68
1292.08	81223.4		404.28	13135.7	13219.3	13221.8	13219.3		169.28	24996.8	19925.5	8640.95	3168.7
1291.08	81201.7		404.18	13153.7	13214.1	13217.7	13214.1		169.18	26268.3	23074.8	7324.43	3153.8
1290.08	82643.9		404.08	13234.5	13211.8	13216.9	13211.8		169.08	28224	26262.4	6211.14	3137.98
1289.08	80612.2		403.98	13211.7	13210.8	13218	13210.8		168.98	30387.1	29300.6	5314.5	3121.28
1288.08	81171.5		403.88	13292.8	13210.8	13220.9	13210.8		168.88	32720.3	31976.2	4621.94	3103.8
1287.08	80516.3		403.78	13219.6	13210.8	13224.9	13210.8		168.78	34696.6	34075	4106.07	3085.66
1286.08	85751.5		403.68	13105.1	13210.7	13230.2	13210.7		168.68	35724.1	35411.3	3733.6	3067.04
1285.08	83352.6		403.58	13204	13210.7	13237.2	13210.7		168.58	35859.1	35859.1	3471.59	3048.14
1284.08	82280		403.48	13250.2	13210.6	13246.5	13210.6		168.48	35333.8	35373.5	3290.92	3029.19
1283.08	83135		403.38	13346.6	13210.6	13258.8	13210.5		168.38	34058	33999.8	3167.9	3010.46
1282.08	83047.4		403.28	13423.2	13210.5	13274.6	13210.5		168.28	32134.9	31864.6	3084.38	2992.18
1281.08	81931.6		403.18	13336.4	13210.5	13294.9	13210.4		168.18	29519.3	29153.9	3027.18	2974.61
1280.08	83460.7		403.08	13258.8	13210.5	13320.8	13210.4		168.08	26951.5	26082.4	2987.16	2957.97
1279.08	82235.8		402.98	13166.1	13210.5	13353.3	13210.3		167.98	24442.3	22863.4	2958.18	2942.41
1278.08	83126.9		402.88	13198.9	13210.5	13393.6	13210.3		167.88	22347.4	19684.8	2936.3	2928
1277.08	83194.6		402.78	13226.1	13210.6	13443.2	13210.2		167.78	20490.4	16693.5	2919.05	2914.79
1276.08	82043.6		402.68	13142	13210.7	13503.4	13210.1		167.68	18724.9	13990.2	2904.9	2902.78
1275.08	83825.9		402.58	13143.2	13210.9	13575.7	13210		167.58	17301.9	11631.3	2892.94	2891.91
1274.08	83911.7		402.48	13229.1	13211.3	13661.3	13209.8		167.48	15974.2	9635.73	2882.6	2882.12
1273.08	83348.3		402.38	13443.5	13211.9	13761.5	13209.5		167.38	14773.1	7993.8	2873.56	2873.34
1272.08	81996.7		402.28	13682.8	13212.9	13877.1	13209.2		167.28	13688.9	6676.75	2865.59	2865.49
1271.08	84026		402.18	13802.6	13214.4	14008.5	13208.8		167.18	12496.5	5644.86	2858.57	2858.53
1270.08	84445.1		402.08	13967.6	13216.8	14155.5	13208.3		167.08	11084.8	4854	2852.41	2852.39
1269.08	84697.1		401.98	14017.6	13220.5	14317	13207.6		166.98	9660.52	4260.37	2847.03	2847.02
1268.08	83329.7		401.88	14155.6	13226.1	14491.3	13206.8		166.88	8421.95	3823.56	2842.37	2842.37
1267.08	83572		401.78	14331.9	13234.3	14675.3	13205.9		166.78	7309.41	3508.22	2838.38	2838.38
1266.08	85717.9		401.68	14574.9	13246.4	14865	13204.8		166.68	6307.74	3284.76	2835	2835
1265.08	85412.1		401.58	14692.8	13263.7	15055.2	13203.5		166.58	5638.01	3129.22	2832.19	2832.19
1264.08	83566.4		401.48	14715.2	13288.3	15240	13202.1		166.48	5086.05	3022.85	2829.88	2829.88
1263.08	85309.2		401.38	14954	13322.5	15412.6	13200.4		166.38	4630.57	2951.33	2828	2828
1262.08	86320.5		401.28	15329.2	13369.7	15565.8	13198.6		166.28	4306.51	2904.01	2826.47	2826.47
1261.08	85303.9		401.18	15622.5	13433.8	15693	13196.6		166.18	4087.93	2873.19	2825.23	2825.23
1260.08	86426.2		401.08	16008.3	13519.8	15788	13194.3		166.08	3898.9	2853.4	2824.21	2824.21
1259.08	84301		400.98	16252.9	13633.6	15846	13191.9		165.98	3745.92	2840.84	2823.37	2823.37
1258.08	84666.6		400.88	16456.8	13782.2	15863.8	13189.2		165.88	3634.34	2832.95	2822.66	2822.66
1257.08	85063.5		400.78	16536.9	13973.6	15840.3	13186.2		165.78	3540.67	2828.01	2822.05	2822.05
1256.08	85367.1		400.68	16790.1	14216.9	15776.6	13182.9		165.68	3451.86	2824.92	2821.52	2821.52
1255.08	86020.2		400.58	17158.2	14522.1	15675.8	13179.3		165.58	3411.37	2822.96	2821.05	2821.05
1254.08	87806.6		400.48	17508.7	14899.3	15542.7	13175.5		165.48	3355.72	2821.68	2820.63	2820.63
1253.08	86856.3		400.38	18013.6	15358.7	15383.3	13171.2		165.38	3309.01	2820.81	2820.24	2820.24
1252.08	85606.2		400.28	18481.1	15909.7	15204.5	13166.6		165.28	3286.46	2820.19	2819.88	2819.88
1251.08	86615.3		400.18	18980.5	16559.6	15013.2	13161.5		165.18	3288.39	2819.7	2819.54	2819.54
1250.08	85503.7		400.08	19475.9	17313	14816	13155.8		165.08	3287.23	2819.31	2819.23	2819.23
1249.08	87907.5		399.98	20158.9	18170	14619.1	13149.7		164.98	3308.45	2818.97	2818.93	2818.93
1248.08	89382.2		399.88	21064.5	19124.8	14427.4	13142.9		164.88	3264.22	2818.67	2818.64	2818.64
1247.08	88412.8		399.78	21890.1	20164.8	14245	13135.6		164.78	3242.12	2818.38	2818.37	2818.37
1246.08	90257.7		399.68	22711.6	21269	14074.8	13127.6		164.68	3193.47	2818.11	2818.11	2818.11
1245.08	87927.7		399.58	23406.9	22407.6	13918.7	13119		164.58	3153.53	2817.85	2817.85	2817.85
1244.08	88620.1		399.48	23888.5	23542.6	13777.6	13109.7		164.48	3137.08	2817.61	2817.61	2817.61
1243.08	89989.7		399.38	24614.5	24628.8	13651.8	13099.8		164.38	3184.91	2817.38	2817.38	2817.38
1242.08	90330.5		399.28	25382.3	25616.6	13540.8	13089.2		164.28	3167.04	2817.16	2817.16	2817.16
1241.08	91531.8		399.18	26304.6	26455.5	13443.8	13078.1		164.18	3116.34	2816.94	2816.94	2816.94
1240.08	90082.9		399.08	26920.9	27098.7	13359.7	13066.4		164.08	3053.53	2816.73	2816.73	2816.73
1239.08	89657.9		398.98	27393	27507.9	13287.4	13054.4		163.98	3111.85	2816.51	2816.51	2816.51
1238.08	89377.3		398.88	27658.6	27657.3	13225.4	13042.1		163.88	3113.57	2816.3	2816.3	2816.3
1237.08	89224.2		398.78	27765.8	27536.8	13172.6	13029.7		163.78	3177.89	2816.09	2816.09	2816.09
1236.08	87502.3		398.68	27688.2	27153.5	13127.7	13017.3		163.68	3203.85	2815.89	2815.89	2815.89
1235.08	87713.6		398.58	27416.9	26530.5	13089.6	13005.1		163.58	3201.66	2815.69	2815.69	2815.69
1234.08	87426.5		398.48	26551.5	25704.2	13057.5	12993.4		163.48	3116.81	2815.5	2815.5	2815.5
1233.08	87080.6		398.38	25440.5	24720.3	13030.4	12982.2		163.38	3082.71	2815.31	2815.31	2815.31
1232.08	88488.5		398.28	23967.8	23629.2	13007.7	12971.8		163.28	3063.87	2815.13	2815.13	2815.13
1231.08	91394.9		398.18	22397.2	22481.2	12988.7	12962.2		163.18	3073.39	2814.95	2814.95	2814.95
1230.08	92988.3		398.08	20982.3	21322.6	12972.9	12953.5		163.08	3023.3	2814.79	2814.79	2814.79
1229.08	96678.5		397.98	19780.9	20193.1	12959.9	12945.8		162.98	3037.85	2814.64	2814.64	2814.64
1228.08	100423		397.88	18599.6	19124.2	12949.3	12939.1		162.88	2967.87	2814.51	2814.51	2814.51
1227.08	102504		397.78	17554.5	18138.4	12940.6	12933.4		162.78	2980.57	2814.38	2814.38	2814.38
1226.08	100304		397.68	16621.6	17250.1	12933.7	12928.6		162.68	2965.18	2814.27	2814.27	2814.27
1225.08	100000		397.58	15842.4	16466.1	12928.1	12924.6		162.58	2959.06	2814.17	2814.17	2814.17
1224.08	97698.5		397.48	15156	15787.2	12923.7	12921.2		162.48	2987.5	2814.08	2814.08	2814.08
1223.08	94062		397.38	14758.6	15209.4	12920.2	12918.4		162.38	2958.79	2813.99	2813.99	2813.99
1222.08	90422.4		397.28	14573.8	14725.8	12917.3	12916.2		162.28	2898.95	2813.92	2813.92	2813.92
1221.08	88724.1		397.18	14353.8	14327.1	12915.1	12914.3		162.18	2852.73	2813.85	2813.85	2813.85
1220.08	88270.6		397.08	14216.5	14003.2	12913.3	12912.8		162.08	2835.97	2813.78	2813.78	2813.78
1219.08	82806.1		396.98	14010.8	13743.8	12911.9	12911.5		161.98	2892.61	2813.72	2813.72	2813.72
1218.08	80144.1		396.88	13813.6	13538.6	12910.7	12910.5		161.88	2911.67	2813.66	2813.66	2813.66
1217.08	77105.3		396.78	13562.1	13378.5	12909.7	12909.5		161.78	2910.49	2813.61	2813.61	2813.61
1216.08	75653.2		396.68	13485.1	13255.1	12908.9	12908.8		161.68	2926.03	2813.56	2813.56	2813.56
1215.08	72130.5		396.58	13455.8	13161.1	12908.2	12908.1		161.58	2863.9	2813.5	2813.5	2813.5
1214.08	70442.2		396.48	13444.7	13090.4	12907.6	12907.6		161.48	2904.85	2813.45	2813.45	2813.45
1213.08	68508		396.38	13271.1	13037.9	12907.2	12907.2		161.38	2925.9	2813.38	2813.38	2813.38
1212.08	68197.1		396.28	13139	12999.3	12906.8	12906.8		161.28	2907.87	2813.31	2813.31	2813.31
1211.08	69393.2		396.18	12986.9	12971.2	12906.4	12906.4		161.18	2905.63	2813.25	2813.25	2813.25
1210.08	65618		396.08	13017.2	12951	12906.1	12906.1		161.08	2925.52	2813.18	2813.18	2813.18
1209.08	65830.4		395.98	13155.3	12936.6	12905.9	12905.9		160.98	2970.38	2813.12	2813.12	2813.12
1208.08	64784.5		395.88	13296.4	12926.5	12905.7	12905.7		160.88	2963.41	2813.06	2813.06	2813.06
1207.08	64662.4		395.78	13180.7	12919.5	12905.5	12905.5		160.78	2885.77	2812.99	2812.99	2812.99
1206.08	65671.3		395.68	13081	12914.6	12905.3	12905.3		160.68	2853.37	2812.92	2812.92	2812.92
1205.08	65319		395.58	13008.3	12911.3	12905.2	12905.2		160.58	2858.33	2812.86	2812.86	2812.86
1204.08	63555		395.48	12977.3	12909.1	12905.1	12905.1		160.48	2909.93	2812.81	2812.81	2812.81
1203.08	64833.3		395.38	12918.7	12907.6	12905	12905		160.38	2989.97	2812.78	2812.78	2812.78
1202.08	65273.5		395.28	12943.6	12906.6	12904.9	12904.9		160.28	2919.24	2812.75	2812.75	2812.75
1201.08	63812.8		395.18	12879.5	12905.9	12904.9	12904.9		160.18	2822	2812.74	2812.74	2812.74
1200.08	64161.4		395.08	12782.4	12905.5	12904.9	12904.9		160.08	2698.12	2812.73	2812.73	2812.73
1199.08	63925.4		394.98	12874.6	12905.9	12905.5	12905.5		159.98	2687.94	2812.71	2812.71	2812.71
1198.08	65141.8		394.88	12945.1	12910.9	12910.6	12910.6		159.88	2736.93	2812.69	2812.69	2812.69
1197.08	64447		394.78	12900.9	12915.9	12915.7	12915.7		159.78	2802.33	2812.67	2812.67	2812.67
1196.08	65170.1		394.68	12845.8	12920.9	12920.8	12920.8		159.68	2843.5	2812.65	2812.65	2812.65
1195.08	64449.4		394.58	12877.6	12926	12925.9	12925.9		159.58	2920.09	2812.63	2812.63	2812.63
1194.08	65735.1		394.48	13015.3	12931	12931	12931		159.48	2945.51	2812.61	2812.61	2812.61
1193.08	65831		394.38	13119.6	12936.1	12936.1	12936.1		159.38	3001.03	2812.58	2812.58	2812.58
1192.08	65137.4		394.28	13267.7	12941.2	12941.2	12941.2		159.28	2919.46	2812.53	2812.53	2812.53
1191.08	64932.8		394.18	13255.3	12946.3	12946.3	12946.3		159.18	2876.83	2812.46	2812.46	2812.46
1190.08	65653.5		394.08	13063.2	12951.4	12951.4	12951.4		159.08	2851.84	2812.39	2812.39	2812.39
1189.08	65196.4		393.98	12949.2	12956.5	12956.5	12956.5		158.98	2888.04	2812.32	2812.32	2812.32
1188.08	65378.6		393.88	12977.7	12961.6	12961.6	12961.6		158.88	2986.05	2812.25	2812.25	2812.25
1187.08	63874.6		393.78	13061.6	12966.7	12966.7	12966.7		158.78	3012.93	2812.19	2812.19	2812.19
1186.08	64924.6		393.68	13190.4	12971.8	12971.8	12971.8		158.68	2938.56	2812.14	2812.14	2812.14
1185.08	64525.4		393.58	13193.3	12976.9	12976.9	12976.9		158.58	2834.71	2812.09	2812.09	2812.09
1184.08	66423.5		393.48	13234.2	12982	12982	12982		158.48	2792.64	2812.03	2812.03	2812.03
1183.08	66366.7		393.38	13154	12987.1	12987.1	12987.1		158.38	2846.84	2811.98	2811.98	2811.98
1182.08	66380.1		393.28	12958.6	12992.2	12992.2	12992.2		158.28	2893.63	2811.93	2811.93	2811.93
1181.08	66005.3		393.18	12865.5	12997.3	12997.3	12997.3		158.18	2919.95	2811.9	2811.9	2811.9
1180.08	66558.2		393.08	12887	13002.4	13002.4	13002.4		158.08	2918.15	2811.88	2811.88	2811.88
1179.08	65193.7		392.98	12961.1	13007.5	13007.5	13007.5		157.98	2802.6	2811.87	2811.87	2811.87
1178.08	67119.9		392.88	13044	13012.6	13012.6	13012.6		157.88	2750.4	2811.85	2811.85	2811.85
1177.08	65749.6		392.78	13126.9	13017.7	13017.7	13017.7		157.78	2754.11	2811.83	2811.83	2811.83
1176.08	66163.6		392.68	13114	13023.5	13023.5	13023.5		157.68	2813.77	2811.81	2811.81	2811.81
1175.08	67063.9		392.58	13013.5	13029.3	13029.3	13029.3		157.58	2863.67	2811.8	2811.8	2811.8
1174.08	68595.7		392.48	13014.5	13035.2	13035.2	13035.2		157.48	2869.9	2811.79	2811.79	2811.79
1173.08	67430.5		392.38	13112	13041	13041	13041		157.38	2831.73	2813.1	2813.1	2813.1
1172.08	65961.8		392.28	13097.4	13046.8	13046.8	13046.8		157.28	2808.15	2823.43	2823.43	2823.43
1171.08	66202.9		392.18	13040.2	13052.6	13052.6	13052.6		157.18	2802.59	2833.76	2833.76	2833.76
1170.08	66683.1		392.08	12960.9	0	0	0		157.08	2892.57	0	0	0
1169.08	67882.8
1168.08	67957.9
1167.08	67460.4
1166.08	66236.4
1165.08	67355.5
1164.08	67227.3
1163.08	64814.2
1162.08	66818.7
1161.08	67525.7
1160.08	66471.5
1159.08	67450.6
1158.08	68017.2
1157.08	69154
1156.08	66930.3
1155.08	66198.3
1154.08	66850.9
1153.08	67272.8
1152.08	69181.8
1151.08	67952.2
1150.08	68113.1
1149.08	68088.4
1148.08	68433
1147.08	66362.2
1146.08	68678.1
1145.08	67874.2
1144.08	68614.5
1143.08	68230
1142.08	68429.2
1141.08	68548.7
1140.08	68638.7
1139.08	68260.7
1138.08	67308
1137.08	69587.5
1136.08	69906.2
1135.08	69390.1
1134.08	67824.8
1133.08	68337.5
1132.08	69010.5
1131.08	70161.3
1130.08	68919.4
1129.08	69810.5
1128.08	70016.2
1127.08	69047.9
1126.08	70923.3
1125.08	70100.7
1124.08	68718.2
1123.08	70304.7
1122.08	69886.9
1121.08	70592.9
1120.08	71443.9
1119.08	69181.3
1118.08	70104
1117.08	71436.3
1116.08	68828.3
1115.08	70009.9
1114.08	70647.6
1113.08	70128.4
1112.08	70341.8
1111.08	69945
1110.08	69794.7
1109.08	69316.4
1108.08	70359.9
1107.08	72507.4
1106.08	70088.9
1105.08	71381
1104.08	71574.2
1103.08	70285.6
1102.08	71544.5
1101.08	71364.2
1100.08	70272.2
1099.08	71357.4
1098.08	71750.4
1097.08	69904.8
1096.08	70364.7
1095.08	69550.6
1094.08	70561.3
1093.08	69860.2
1092.08	72037.6
1091.08	70585
1090.08	71561.8
1089.08	70418.2
1088.08	71151.3
1087.08	70111.9
1086.08	70438.5
1085.08	71389.2
1084.08	73133.3
1083.08	70191.8
1082.08	71023.3
1081.08	71783.9
1080.08	72205.3
1079.08	71081.8
1078.08	71749.4
1077.08	72993.6
1076.08	72684.6
1075.08	72219.6
1074.08	71295.7
1073.08	72868.3
1072.08	73024.7
1071.08	74791.9
1070.08	76132.5
1069.08	74422.2
1068.08	73635.8
1067.08	73624.5
1066.08	74004.4
1065.08	73873.4
1064.08	75332.8
1063.08	74052
1062.08	74960.8
1061.08	73334.5
1060.08	73564.3
1059.08	77718.3
1058.08	76025.5
1057.08	74833.8
1056.08	76401
1055.08	76208.5
1054.08	74927.1
1053.08	74606.2
1052.08	75623
1051.08	76784.9
1050.08	77725.4
1049.08	77819
1048.08	77393.8
1047.08	77129.3
1046.08	76273.6
1045.08	77673.6
1044.08	79547.2
1043.08	77716.2
1042.08	79292.2
1041.08	79385.7
1040.08	79786.2
1039.08	78979.8
1038.08	80515.3
1037.08	78781.8
1036.08	78058.7
1035.08	79932.6
1034.08	80290.7
1033.08	80608.7
1032.08	81036.4
1031.08	81064.7
1030.08	80738.3
1029.08	81737
1028.08	82104.1
1027.08	81449.7
1026.08	82903.3
1025.08	83347.7
1024.08	84438.5
1023.08	84089.3
1022.08	85667.7
1021.08	85381
1020.08	84462.8
1019.08	86128.6
1018.08	86889.8
1017.08	87750
1016.08	87501.9
1015.08	86707.9
1014.08	86508.2
1013.08	86938.8
1012.08	86335.7
1011.08	85353.7
1010.08	85430.5
1009.08	86091.8
1008.08	87447.8
1007.08	86655.5
1006.08	88916.6
1005.08	89631.2
1004.08	91777.7
1003.08	91110.5
1002.08	94393.5
1001.08	93722.5
1000.08	97238.9
999.08	97448.2
998.08	94379.7
997.08	93230.7
996.08	90616.8
995.08	90437.9
994.08	90219.9
993.08	88834.8
992.08	88707.1
991.08	87092
990.08	87715.7
989.08	87673.2
988.08	87406.6
987.08	88231.8
986.08	87508.3
985.08	88618.5
984.08	90240.6
983.08	94590.7
982.08	99019.2
981.08	100981
980.08	105649
979.08	113167
978.08	116136
977.08	107567
976.08	97549.8
975.08	91619
974.08	86876.7
973.08	84608.9
972.08	82693.8
971.08	79633.7
970.08	78803.1
969.08	75240.4
968.08	72888.2
967.08	69804.1
966.08	67723.7
965.08	68802.7
964.08	67132.7
963.08	67401.6
962.08	66145.6
961.08	66657.3
960.08	68944.5
959.08	68020.1
958.08	67835.6
957.08	68222.6
956.08	67937
955.08	67503.9
954.08	66425.3
953.08	66952.9
952.08	67949.3
951.08	68034.9
950.08	68393
949.08	68391.2
948.08	68655.6
947.08	67185.4
946.08	68640.7
945.08	69321.5
944.08	70057.3
943.08	69345.9
942.08	68771.9
941.08	69294.4
940.08	69727.5
939.08	68489.6
938.08	69862
937.08	70842
936.08	69829.9
935.08	68906.1
934.08	69430.1
933.08	69939.2
932.08	68726.7
931.08	69755.2
930.08	69082.3
929.08	69758.3
928.08	70811.9
927.08	71178
926.08	69648.8
925.08	69759.7
924.08	70156
923.08	71621.9
922.08	71448.8
921.08	70774
920.08	72077.4
919.08	71127.6
918.08	71835.4
917.08	71384.5
916.08	71695.3
915.08	71595.9
914.08	71832.9
913.08	72298.3
912.08	73073.8
911.08	72417.5
910.08	72214.2
909.08	73285.2
908.08	72336.9
907.08	72104.7
906.08	73902.6
905.08	72016.5
904.08	73301.4
903.08	75155.6
902.08	73875.5
901.08	73957
900.08	73696.8
899.08	73331.1
898.08	75197.2
897.08	73093.5
896.08	73158.5
895.08	72761.6
894.08	75286.4
893.08	75080.4
892.08	75004
891.08	74129.8
890.08	74735.8
889.08	74729
888.08	75679.2
887.08	75164.1
886.08	76110.7
885.08	75416.8
884.08	75907.9
883.08	74697
882.08	77334
881.08	75330.8
880.08	75269
879.08	75040.3
878.08	77171.2
877.08	76924.3
876.08	76752.1
875.08	76056.7
874.08	76827.5
873.08	76357.3
872.08	77366.4
871.08	77383.9
870.08	78098.8
869.08	77853.8
868.08	75898.9
867.08	76660.8
866.08	76814.9
865.08	77932.7
864.08	77352.3
863.08	76582.1
862.08	76806.6
861.08	78655.5
860.08	77378.9
859.08	79561.7
858.08	79299.7
857.08	79214.1
856.08	77951.5
855.08	78224.7
854.08	78363.6
853.08	79178.6
852.08	79576.3
851.08	80985.6
850.08	76948.4
849.08	80485.2
848.08	80657.3
847.08	79564.1
846.08	78760.9
845.08	80166.1
844.08	78731.9
843.08	80820.2
842.08	79099.7
841.08	80633.6
840.08	80619.8
839.08	81160.7
838.08	81030.5
837.08	81604.5
836.08	80200.5
835.08	79895.6
834.08	80785.7
833.08	81907
832.08	82491.7
831.08	82597.3
830.08	82048.2
829.08	82330
828.08	81532.2
827.08	81967.1
826.08	82338.4
825.08	81576.7
824.08	81952.2
823.08	80004.4
822.08	81860.6
821.08	83040.3
820.08	81407.2
819.08	83027.9
818.08	82738.1
817.08	83177.2
816.08	84415.4
815.08	84278.5
814.08	83764.9
813.08	84328.5
812.08	84394
811.08	83807.9
810.08	83760.9
809.08	83131.9
808.08	83469
807.08	83664.9
806.08	84004.7
805.08	84590.3
804.08	84699
803.08	84949
802.08	83492.4
801.08	84305.7
800.08	84767.7
799.08	84125
798.08	85705
797.08	85651.7
796.08	86202
795.08	87158.1
794.08	86627.6
793.08	86616.8
792.08	84113.8
791.08	87274.4
790.08	86936.3
789.08	87382.1
788.08	86540.3
787.08	87381.3
786.08	87639.1
785.08	87200.1
784.08	86211.2
783.08	87278.6
782.08	86987.2
781.08	88095
780.08	88002.7
779.08	88581
778.08	87622.9
777.08	88761.3
776.08	88408.5
775.08	90007.9
774.08	88958.4
773.08	87159
772.08	89080
771.08	90123.4
770.08	87752.4
769.08	90081.9
768.08	90571.5
767.08	89276.9
766.08	87858
765.08	89067.8
764.08	88515.9
763.08	89270
762.08	91908.3
761.08	90060.9
760.08	88575.8
759.08	91111.2
758.08	89422.2
757.08	89863.3
756.08	92696.4
755.08	91994.7
754.08	91496.9
753.08	89593.5
752.08	91296.1
751.08	90317
750.08	90855.8
749.08	92771.9
748.08	90188.7
747.08	90398.6
746.08	91780.2
745.08	93568.7
744.08	92558.7
743.08	93317.8
742.08	92959.3
741.08	95081.5
740.08	92997.9
739.08	93174.2
738.08	95049.5
737.08	93298.8
736.08	92999.6
735.08	94317.3
734.08	92747.8
733.08	94536
732.08	95018.3
731.08	93035
730.08	94436.5
729.08	93001.6
728.08	95613.6
727.08	93823.3
726.08	95367.4
725.08	95354.2
724.08	95186.4
723.08	94735.7
722.08	95606.4
721.08	96190.1
720.08	96081.8
719.08	95288.5
718.08	97991.6
717.08	97523.6
716.08	96514.4
715.08	96327.4
714.08	96216.8
713.08	94335.9
712.08	95990.5
711.08	96741.4
710.08	96231.4
709.08	98217.1
708.08	98656.6
707.08	99238.8
706.08	98833.1
705.08	97199.2
704.08	97079.6
703.08	98206.3
702.08	98623.9
701.08	97814.5
700.08	98490.6
699.08	98130.9
698.08	97793.6
697.08	98953.3
696.08	97915.9
695.08	98443.3
694.08	98633.6
693.08	99615.7
692.08	100694
691.08	98163.9
690.08	98961.9
689.08	100961
688.08	100666
687.08	100920
686.08	100035
685.08	100341
684.08	102377
683.08	101739
682.08	100238
681.08	101359
680.08	100008
679.08	102364
678.08	102341
677.08	102704
676.08	102615
675.08	101698
674.08	102459
673.08	102086
672.08	102771
671.08	101699
670.08	101007
669.08	101847
668.08	104216
667.08	102303
666.08	103282
665.08	104454
664.08	102649
663.08	103786
662.08	103404
661.08	104828
660.08	102567
659.08	106644
658.08	104507
657.08	105815
656.08	105015
655.08	105946
654.08	106929
653.08	104121
652.08	106587
651.08	105501
650.08	105755
649.08	104966
648.08	105641
647.08	106845
646.08	105639
645.08	107699
644.08	107345
643.08	106810
642.08	106192
641.08	107427
640.08	108054
639.08	106727
638.08	107698
637.08	107630
636.08	109751
635.08	109224
634.08	107621
633.08	108016
632.08	108341
631.08	108722
630.08	108741
629.08	108030
628.08	111588
627.08	110792
626.08	111189
625.08	110262
624.08	110522
623.08	109545
622.08	110823
621.08	111133
620.08	113558
619.08	112052
618.08	111292
617.08	111655
616.08	113423
615.08	110920
614.08	112622
613.08	111668
612.08	112271
611.08	113440
610.08	112325
609.08	114495
608.08	112987
607.08	113762
606.08	114925
605.08	117147
604.08	113825
603.08	115808
602.08	115367
601.08	115162
600.08	114938
599.08	115488
598.08	113344
597.08	114754
596.08	115699
595.08	116737
594.08	116290
593.08	116583
592.08	115578
591.08	116766
590.08	116818
589.08	117623
588.08	119132
587.08	116169
586.08	119069
585.08	118245
584.08	120276
583.08	119057
582.08	119530
581.08	119296
580.08	120006
579.08	119899
578.08	120382
577.08	117660
576.08	119815
575.08	120344
574.08	121513
573.08	117475
572.08	120475
571.08	119111
570.08	120739
569.08	120419
568.08	120123
567.08	120842
566.08	119318
565.08	120182
564.08	119417
563.08	120406
562.08	119546
561.08	122518
560.08	122730
559.08	125720
558.08	127461
557.08	129470
556.08	128609
555.08	129294
554.08	131100
553.08	132184
552.08	132687
551.08	129669
550.08	128132
549.08	125898
548.08	125341
547.08	123549
546.08	120843
545.08	116373
544.08	115740
543.08	111460
542.08	109429
541.08	106476
540.08	103910
539.08	99908.5
538.08	100408
537.08	99206.8
536.08	98693.1
535.08	103340
534.08	108913
533.08	162253
532.08	363782
531.08	401796
530.08	197006
529.08	115056
528.08	99784.2
527.08	97715.5
526.08	96952.9
525.08	93908.1
524.08	94724.8
523.08	93866
522.08	93693.3
521.08	94354.5
520.08	92365.5
519.08	94361.2
518.08	93932.8
517.08	94321
516.08	92294.8
515.08	94398.6
514.08	92904
513.08	94911.9
512.08	93465.6
511.08	93982.5
510.08	94301.9
509.08	94942.1
508.08	93981.6
507.08	93617.3
506.08	93479.1
505.08	94031.2
504.08	93514.3
503.08	92978.4
502.08	93983.5
501.08	95916
500.08	93877.5
499.08	96892.7
498.08	95603.3
497.08	96574.4
496.08	95651
495.08	93971.6
494.08	95482.5
493.08	94974.8
492.08	94027.9
491.08	94416.3
490.08	95346.9
489.08	94502.2
488.08	95750.4
487.08	94186.9
486.08	96106.7
485.08	95455.6
484.08	95142.5
483.08	96079.4
482.08	96055.7
481.08	95833.4
480.08	95481.9
479.08	94314.5
478.08	95816.6
477.08	94363.3
476.08	94598.7
475.08	96520.8
474.08	95960.1
473.08	95939.4
472.08	95908.7
471.08	97639.5
470.08	94656.5
469.08	95260.4
468.08	95211
467.08	95426.2
466.08	95375.1
465.08	96662.4
464.08	95534.3
463.08	96173.8
462.08	95113.8
461.08	95545
460.08	98730.6
459.08	96449.5
458.08	96003.6
457.08	97826.1
456.08	96680.3
455.08	95990.7
454.08	95991.8
453.08	97067.4
452.08	96384.5
451.08	97039.9
450.08	95373.1
449.08	95676.8
448.08	97283.8
447.08	97752.3
446.08	98179.5
445.08	98818.2
444.08	98104.1
443.08	94929
442.08	97130.6
441.08	97500.7
440.08	96389.6
439.08	96337.6
438.08	96619.1
437.08	93782.9
436.08	94385.4
435.08	95781.5
434.08	95314
433.08	95431.6
432.08	94755.3
431.08	94482.9
430.08	95220.7
429.08	94357.1
428.08	94560.8
427.08	96433.2
426.08	95337.6
425.08	94318
424.08	96201.9
423.08	97240.7
422.08	98074.2
421.08	98116.9
420.08	97396.7
419.08	97469.2
418.08	96526
417.08	93812.8
416.08	93560.7
415.08	94958.9
414.08	93233.2
413.08	90657.4
412.08	88287.8
411.08	88794.2
410.08	87774.9
409.08	86439.2
408.08	85717.8
407.08	82949.3
406.08	82526.5
405.08	83520.7
404.08	83622.4
403.08	83318.7
402.08	88290.6
401.08	101511
400.08	124696
399.08	157344
398.08	133197
397.08	93125.6
396.08	82429.4
395.08	80785.8
394.08	81709.4
393.08	82299.7
392.08	81224.2
391.08	82470.6
390.08	81940.3
389.08	81593.2
388.08	81406
387.08	82843.9
386.08	81357
385.08	81439.3
384.08	82050.8
383.08	81592.2
382.08	81528
381.08	84283.5
380.08	84261.8
379.08	82929
378.08	84261.4
377.08	82502.9
376.08	83603.2
375.08	81732.7
374.08	85376.7
373.08	82509.7
372.08	84628
371.08	86020.8
370.08	84997
369.08	85596.8
368.08	84212.1
367.08	85741.7
366.08	84890.6
365.08	85126.4
364.08	85848.1
363.08	84854.5
362.08	86094.7
361.08	86307.7
360.08	85137.6
359.08	85937.9
358.08	83745.5
357.08	84359.4
356.08	87723.9
355.08	85285.6
354.08	86259.6
353.08	86658.3
352.08	85164.5
351.08	89285
350.08	88685.3
349.08	87064.3
348.08	88649.3
347.08	90663.4
346.08	91536.5
345.08	88874.9
344.08	87888.9
343.08	87830.8
342.08	89204
341.08	87801.9
340.08	86782.4
339.08	89311.6
338.08	87014.2
337.08	88022.4
336.08	88746.6
335.08	88151.3
334.08	89659.2
333.08	90338.6
332.08	88416
331.08	89922.4
330.08	88662
329.08	89210.3
328.08	88336.2
327.08	88447
326.08	88311.1
325.08	89214.1
324.08	87748
323.08	88375.3
322.08	88344.8
321.08	85508.2
320.08	88753.3
319.08	87790.2
318.08	86385
317.08	88101.7
316.08	88039.3
315.08	87685
314.08	88480.4
313.08	89558.9
312.08	92444.7
311.08	93640
310.08	94277
309.08	96411.1
308.08	94997
307.08	95463
306.08	96281.8
305.08	96995.9
304.08	95803.6
303.08	94027.1
302.08	91637.8
301.08	86316.9
300.08	81146
299.08	72499.6
298.08	67776.4
297.08	60424.7
296.08	54326.5
295.08	50038.8
294.08	43183.8
293.08	37694.3
292.08	37312.2
291.08	35074.2
290.08	36360.3
289.08	41515.4
288.08	57091.3
287.08	80926
286.08	174741
285.08	416874
284.08	514865
283.08	181288
282.08	44394.4
281.08	26649.4
280.08	21311.3
279.08	19238.2
278.08	17754.4
277.08	16238.3
276.08	14978.4
275.08	15509.5
274.08	16178.3
273.08	14563.2
272.08	15572.6
271.08	15739.8
270.08	15886.3
269.08	17542.2
268.08	19674.8
267.08	18541.5
266.08	16432.7
265.08	15093.6
264.08	15123.9
263.08	15369
262.08	15281.9
261.08	14823
260.08	14958.1
259.08	14726
258.08	14762.8
257.08	14429.5
256.08	14185.3
255.08	14281.6
254.08	14154.7
253.08	14473.7
252.08	14465.1
251.08	14714.5
250.08	14411.6
249.08	14566.7
248.08	14662
247.08	14581.5
246.08	13878.5
245.08	14320.2
244.08	13251.7
243.08	13995.9
242.08	13752.8
241.08	13854.1
240.08	13870.3
239.08	13672.4
238.08	13939.2
237.08	13800.4
236.08	13742
235.08	14104.4
234.08	15156.2
233.08	14117.1
232.08	16646.4
231.08	16460.5
230.08	15536
229.08	13865.9
228.08	14163.8
227.08	13769
226.08	13334.8
225.08	13948.9
224.08	13861.3
223.08	13817.2
222.08	13520.2
221.08	13273.2
220.08	13180.7
219.08	13192.1
218.08	14265.5
217.08	14001.6
216.08	14107
215.08	14190.2
214.08	13935.9
213.08	13895.8
212.08	13758
211.08	13538.6
210.08	11969.3
209.08	12121.2
208.08	12939.6
207.08	12050.4
206.08	12101.6
205.08	12021.7
204.08	12032.6
203.08	11974.6
202.08	11894.2
201.08	12484.3
200.08	13457.6
199.08	17344
198.08	20234.8
197.08	22082.9
196.08	17422.1
195.08	13631.7
194.08	12864.5
193.08	12672
192.08	13338.3
191.08	14266.4
190.08	13228.5
189.08	14233.3
188.08	13451.3
187.08	13731.9
186.08	13982.8
185.08	14445.7
184.08	13676.1
183.08	13995.9
182.08	13392.9
181.08	14460.7
180.08	14201.8
179.08	14120.8
178.08	15260.9
177.08	15001.9
176.08	15472.1
175.08	15623.8
174.08	15647.8
173.08	15542.3
172.08	15627
171.08	15911.6
170.08	15645
169.08	18665
168.08	20702.6
167.08	20873
166.08	15973.9
165.08	13916.4
164.08	12843
163.08	12643.2
162.08	12345.4
161.08	12030.4
160.08	12074.5
159.08	11863.5
158.08	12184.3
157.08	14199.4
156.08	18341.4
155.08	27568.7
154.08	56994.7
153.08	84934.5
152.08	58620.5
151.08	28065.2
150.08	18297.4
149.08	13708.2
148.08	12583.3
147.08	11971.5
146.08	11749.8
145.08	10858.8
144.08	10700.8
143.08	10388.7
142.08	10758.2
141.08	11031.2
140.08	10904.4
139.08	10865.7
138.08	11328.3
137.08	10756.7
136.08	11474.1
135.08	11225.8
134.08	11425.9
133.08	11715.4
132.08	11541.4
131.08	11401.4
130.08	11275.9
129.08	11913.5
128.08	12158.9
127.08	11953.8
126.08	12400.2
125.08	12307
124.08	13731.8
123.08	12890.8
122.08	13112.8
121.08	13115.3
120.08	13429.8
119.08	13194.1
118.08	13007.7
117.08	12715.9
116.08	13036.2
115.08	11183.2
114.08	11227.9
113.08	10511
112.08	9695.35
111.08	9365.88
110.08	8535.24
109.08	8645.42
108.08	8544.27
107.08	9142.77
106.08	9946.53
105.08	12202.6
104.08	21216.6
103.08	51091.9
102.08	90156.8
101.08	54206.5
100.08	15766.5
99.08	9593.96
98.08	8182.29
97.08	7680.74
96.08	7421.42
95.08	7742.23
94.08	8014.68
93.08	7631.16
92.08	7455.29
91.08	7573.26
90.08	7296.95
89.08	7590.31
88.08	8264.75
87.08	8038.41
86.08	7009.62
85.08	7625.75
84.08	7225.15
83.08	7885.54
82.08	7791.52
81.08	7524.35
80.08	7620.11
79.08	8127.74
78.08	7470.01
77.08	8029.4
76.08	8375.76
75.08	7600.74
74.08	7307.12
73.08	7462.96
72.08	7756.04
71.08	7862.55
70.08	7816.24
69.08	7618.69
68.08	7745.18
67.08	7340.71
66.08	7655.22
65.08	7740.08
64.08	8081.47
63.08	8407.47
62.08	8024.02
61.08	7628.02
60.08	7758.02
59.08	7709.08
58.08	7463.7
57.08	7763.28
56.08	8059.7
55.08	7822.97
54.08	7245.81
53.08	8175.66
52.08	7560.96
51.08	8189.93
50.08	8030.81
49.08	8385.67
48.08	7831.99
47.08	8111.84
46.08	8653.37
45.08	8055.74
44.08	8519.59
43.08	7771.47
42.08	7811.12
41.08	7580.68
40.08	7982.88
39.08	7477.44
38.08	7949.59
37.08	7833.54
36.08	7429.04
35.08	6861.69
34.08	7459.92
33.08	7334.4
32.08	7233.65
31.08	7615.62
30.08	7920.22
29.08	9302.6
28.08	10389.5
27.08	12428.3
26.08	12934.1
25.08	12268.9
24.08	10989.1
23.08	8291.08
22.08	7333.11
21.08	6918.84
20.08	8606.81
19.08	9114.61
18.08	10082.6
17.08	10252
16.08	9287.5
15.08	7398.72
14.08	6692.15
13.08	6432.65
12.08	6066.14
11.08	5512.08
10.08	5237.15
9.08	5701
8.08	4721.6
7.08	3786.01
6.08	3099.53
5.08	2436.39
4.08	2007.74
3.08	920.424
2.08	286.993
1.08	167.588
0.08	116.472
-0.92	54.6986
-1.92	93.4804
-2.92	81.6126
-3.92	77.8356
-4.92	44.4483
-5.92	88.8945
-6.92	95.4729
-7.92	54.7915
-8.92	43.8436
-9.92	43.8535

## Sheet: Fig. 2j
XPS			C 1s						S 2p
1350.08	76436.3		298.08	9996.25	0	0	0		175.08	2490.18	0	0	0
1349.08	75239.1		297.98	9920.54	9833.12	9833.12	9833.12		174.98	2502.39	2507.62	2507.62	2507.62
1348.08	76575.9		297.88	9818.21	9783.12	9783.12	9783.12		174.88	2516.62	2492.59	2492.59	2492.59
1347.08	76489.9		297.78	9597.5	9737.58	9737.58	9737.58		174.78	2521.29	2486.38	2486.38	2486.38
1346.08	76254.2		297.68	9386.76	9694.84	9694.84	9694.84		174.68	2508.68	2485.33	2485.33	2485.33
1345.08	76019.4		297.58	9245.98	9655.34	9655.34	9655.34		174.58	2482.14	2485.27	2485.27	2485.27
1344.08	77670		297.48	9129.65	9541.4	9541.4	9541.4		174.48	2456.62	2485.1	2485.1	2485.1
1343.08	73743		297.38	9176.97	9351.4	9351.4	9351.4		174.38	2446.08	2484.74	2484.74	2484.74
1342.08	75938.1		297.28	9226.47	9176.82	9176.82	9176.82		174.28	2455.91	2484.16	2484.16	2484.16
1341.08	76963.2		297.18	9120.67	9044.65	9044.65	9044.65		174.18	2478.24	2483.38	2483.38	2483.38
1340.08	78051.7		297.08	8976.42	8974.42	8974.42	8974.42		174.08	2501.03	2482.4	2482.4	2482.4
1339.08	76396.1		296.98	8854.69	8909.39	8909.39	8909.39		173.98	2520.64	2481.18	2481.18	2481.18
1338.08	76417.3		296.88	8836.15	8851.54	8851.54	8851.54		173.88	2536.75	2479.68	2479.68	2479.68
1337.08	75923.8		296.78	8804.77	8786.27	8786.27	8786.27		173.78	2547.13	2477.92	2477.92	2477.92
1336.08	77880.4		296.68	8694.34	8704.03	8704.03	8704.03		173.68	2549.77	2475.99	2475.99	2475.99
1335.08	77898.3		296.58	8652.48	8616.57	8616.57	8616.57		173.58	2541.64	2474.06	2474.06	2474.06
1334.08	77744.7		296.48	8530.69	8528.49	8528.49	8528.49		173.48	2521.26	2472.31	2472.31	2472.31
1333.08	77415.7		296.38	8493.25	8444.6	8444.6	8444.6		173.38	2490.26	2470.77	2470.77	2470.77
1332.08	78254.9		296.28	8458.99	8364.6	8364.6	8364.6		173.28	2458.47	2469.36	2469.36	2469.36
1331.08	75812		296.18	8321.9	8285.21	8285.21	8285.21		173.18	2435.38	2467.9	2467.9	2467.9
1330.08	75269.4		296.08	8158.53	8219.78	8219.78	8219.78		173.08	2426.45	2466.31	2466.31	2466.31
1329.08	77561.3		295.98	8007.61	8151.78	8151.78	8151.78		172.98	2441.96	2464.68	2464.68	2464.68
1328.08	76299.6		295.88	7931.88	8089.44	8089.44	8089.44		172.88	2483.26	2463.25	2463.25	2463.25
1327.08	78451.5		295.78	7956.16	8019.19	8019.19	8019.19		172.78	2531.09	2462.29	2462.29	2462.29
1326.08	79707		295.68	7931.45	7938.17	7938.17	7938.17		172.68	2556.71	2461.86	2461.86	2461.86
1325.08	76428.7		295.58	7974.68	7860.67	7860.67	7860.67		172.58	2540.95	2461.82	2461.82	2461.82
1324.08	77309.6		295.48	7904.4	7792.3	7792.3	7792.3		172.48	2488.34	2461.44	2461.44	2461.44
1323.08	77721.4		295.38	7844.94	7736.05	7736.05	7736.05		172.38	2421.92	2460.98	2460.98	2460.98
1322.08	79382.7		295.28	7720.56	7682.31	7682.31	7682.31		172.28	2379.19	2460.43	2460.43	2460.43
1321.08	77478		295.18	7567.79	7618.51	7618.51	7618.51		172.18	2383.99	2459.82	2459.82	2459.82
1320.08	78411.9		295.08	7469.41	7551.56	7551.56	7551.56		172.08	2426.13	2459.22	2459.22	2459.22
1319.08	79073		294.98	7406.4	7472.54	7472.54	7472.54		171.98	2475.5	2458.64	2458.64	2458.64
1318.08	76527.6		294.88	7388.9	7392.53	7392.53	7392.53		171.88	2508.16	2458.08	2458.08	2458.08
1317.08	79178.4		294.78	7340.72	7311.37	7311.37	7311.37		171.78	2518.66	2457.45	2457.45	2457.45
1316.08	78870.8		294.68	7254.39	7233.03	7233.03	7233.03		171.68	2513.03	2456.66	2456.66	2456.66
1315.08	77796.2		294.58	7194.93	7166.83	7166.83	7166.83		171.58	2507.3	2455.63	2455.64	2455.63
1314.08	78168.8		294.48	7105.44	7103.68	7103.68	7103.68		171.48	2513.6	2454.33	2454.36	2454.33
1313.08	77706.6		294.38	7024.38	7040.74	7040.74	7040.74		171.38	2528.52	2452.77	2452.83	2452.77
1312.08	77524.6		294.28	6952.13	6966.03	6966.03	6966.03		171.28	2545.89	2450.97	2451.07	2450.97
1311.08	77820.7		294.18	6858.81	6889.62	6889.62	6889.62		171.18	2567.63	2448.94	2449.14	2448.94
1310.08	79968.7		294.08	6839.6	6823.56	6823.56	6823.56		171.08	2598.67	2446.73	2447.08	2446.73
1309.08	78480.8		293.98	6774.81	6772.08	6772.08	6772.08		170.98	2634.14	2444.37	2444.97	2444.36
1308.08	77110		293.88	6714.02	6730.23	6730.23	6730.23		170.88	2661.58	2441.89	2442.92	2441.88
1307.08	78388.2		293.78	6567.14	6690	6690	6690		170.78	2671.71	2439.34	2441.08	2439.32
1306.08	77452.2		293.68	6500.13	6646.04	6646.04	6646.04		170.68	2654.52	2436.74	2439.61	2436.71
1305.08	78818.7		293.58	6527.82	6606.63	6606.63	6606.63		170.58	2614.77	2434.11	2438.76	2434.07
1304.08	77486.1		293.48	6628.63	6571.56	6571.56	6571.56		170.48	2572.37	2431.45	2438.83	2431.38
1303.08	78840.4		293.38	6645.05	6548.81	6548.81	6548.81		170.38	2544.95	2428.78	2440.26	2428.65
1302.08	78468		293.28	6581.88	6534.1	6534.1	6534.1		170.28	2535.52	2426.11	2443.62	2425.88
1301.08	78622.8		293.18	6468.53	6532.6	6532.6	6532.6		170.18	2542.74	2423.47	2449.63	2423.06
1300.08	79528.4		293.08	6425.3	6532.51	6532.51	6532.51		170.08	2564.45	2420.85	2459.16	2420.16
1299.08	80749.6		292.98	6453.89	6530.72	6530.72	6530.72		169.98	2595.42	2418.29	2473.23	2417.12
1298.08	78519.1		292.88	6524.54	6527.46	6527.46	6527.46		169.88	2629.65	2415.8	2492.93	2413.88
1297.08	80058.6		292.78	6552.19	6525.16	6525.16	6525.16		169.78	2666.89	2413.43	2519.36	2410.32
1296.08	79504.3		292.68	6550.66	6524.82	6524.82	6524.82		169.68	2702.75	2411.33	2553.5	2406.35
1295.08	78821.8		292.58	6555.54	6524.67	6524.67	6524.67		169.58	2731.34	2409.71	2596	2401.88
1294.08	80162.8		292.48	6559.26	6523.92	6523.92	6523.92		169.48	2760.68	2408.95	2646.94	2396.82
1293.08	78489.3		292.38	6562.34	6522.29	6522.29	6522.29		169.38	2803.92	2409.6	2705.5	2391.13
1292.08	81055.2		292.28	6553.94	6520.12	6520.12	6520.12		169.28	2860.68	2412.46	2769.71	2384.75
1291.08	80624		292.18	6566.88	6518.57	6518.57	6518.57		169.18	2928.88	2418.55	2836.26	2377.67
1290.08	81468.2		292.08	6512.75	6517.51	6517.51	6517.51		169.08	3001.68	2429.19	2900.51	2369.84
1289.08	80112.6		291.98	6487.26	6515.99	6515.99	6515.99		168.98	3069.01	2445.99	2956.85	2361.22
1288.08	82731.9		291.88	6480.78	6513.29	6513.29	6513.29		168.88	3127.95	2470.86	2999.35	2351.79
1287.08	80998.8		291.78	6446.69	6509.61	6509.61	6509.61		168.78	3184.7	2505.99	3022.7	2341.51
1286.08	82281.2		291.68	6491.52	6505.35	6505.35	6505.35		168.68	3246.57	2553.72	3023.23	2330.39
1285.08	81820.5		291.58	6574.97	6500.94	6500.94	6500.94		168.58	3308.04	2616.44	2999.65	2318.46
1284.08	80183.8		291.48	6635.49	6497.89	6497.89	6497.89		168.48	3362.58	2696.24	2953.33	2305.77
1283.08	81178.3		291.38	6614.01	6496.15	6496.15	6496.15		168.38	3407.98	2794.54	2887.98	2292.35
1282.08	81241.4		291.28	6572.56	6495.2	6495.2	6495.2		168.28	3436.44	2911.66	2808.84	2278.17
1281.08	82312.5		291.18	6525.37	6494.47	6494.47	6494.47		168.18	3454.18	3046.31	2721.78	2263.19
1280.08	81642.1		291.08	6408.86	6492.73	6492.73	6492.73		168.08	3478.28	3195.19	2632.33	2247.37
1279.08	81801.8		290.98	6371.58	6490.33	6490.33	6490.33		167.98	3523.65	3352.64	2545.04	2230.67
1278.08	82123.6		290.88	6402.97	6487.51	6487.51	6487.51		167.88	3596.04	3510.6	2463.22	2213.09
1277.08	82793		290.78	6452.35	6486.27	6486.28	6486.27		167.78	3688.08	3658.93	2388.8	2194.67
1276.08	84681		290.68	6523.3	6485.75	6485.77	6485.75		167.68	3782.77	3786.25	2322.6	2175.45
1275.08	86003.6		290.58	6530.03	6485.23	6485.26	6485.23		167.58	3860.18	3881.22	2264.55	2155.51
1274.08	81502.1		290.48	6588.14	6484.69	6484.76	6484.69		167.48	3911.94	3934.14	2214.05	2135
1273.08	82900.8		290.38	6475.59	6484.11	6484.24	6484.11		167.38	3938.53	3938.53	2170.24	2114.13
1272.08	82585.2		290.28	6498.25	6483.46	6483.72	6483.46		167.28	3931.77	3892.31	2132.18	2093.18
1271.08	83608.5		290.18	6577.88	6482.76	6483.25	6482.76		167.18	3877.61	3798.15	2099.01	2072.44
1270.08	83942.6		290.08	6586.22	6482	6482.92	6482		167.08	3763.36	3663.01	2069.94	2052.2
1269.08	84298		289.98	6669.04	6481.2	6482.9	6481.2		166.98	3594.99	3496.99	2044.34	2032.73
1268.08	83442.3		289.88	6734.08	6480.36	6483.4	6480.36		166.88	3395.09	3311.77	2021.72	2014.26
1267.08	86078		289.78	6764.7	6479.46	6484.82	6479.45		166.78	3201.75	3118.97	2001.69	1997
1266.08	83351.5		289.68	6742.67	6478.46	6487.75	6478.46		166.68	3041.02	2928.95	1984.02	1981.12
1265.08	84195.1		289.58	6730.32	6477.33	6493.13	6477.32		166.58	2907.29	2749.86	1968.49	1966.74
1264.08	85493.4		289.48	6834.62	6476.05	6502.43	6476.04		166.48	2785.41	2587.39	1954.94	1953.9
1263.08	85672.9		289.38	6913.44	6474.6	6517.86	6474.58		166.38	2665.64	2444.7	1943.12	1942.51
1262.08	86605		289.28	7049.15	6472.95	6542.59	6472.91		166.28	2549.18	2322.9	1932.78	1932.43
1261.08	84364.6		289.18	7304.93	6471.06	6581.14	6471		166.18	2449.78	2221.44	1923.66	1923.46
1260.08	86167.6		289.08	7492.89	6468.88	6639.71	6468.77		166.08	2379.63	2138.76	1915.53	1915.42
1259.08	87515.9		288.98	7648.26	6466.33	6726.59	6466.13		165.98	2346.39	2072.66	1908.24	1908.18
1258.08	86734.4		288.88	7933.38	6463.35	6852.56	6463.01		165.88	2332.59	2020.72	1901.67	1901.64
1257.08	87618		288.78	8256.82	6459.92	7031.12	6459.34		165.78	2315.47	1980.45	1895.7	1895.69
1256.08	87272.1		288.68	8712.31	6456.02	7278.51	6455.04		165.68	2289.04	1949.53	1890.19	1890.18
1255.08	86959.2		288.58	9216.08	6451.64	7613.29	6450.02		165.58	2253.05	1925.85	1884.97	1884.97
1254.08	85953.9		288.48	9707.11	6446.84	8055.4	6444.17		165.48	2219.86	1907.64	1879.94	1879.94
1253.08	86848.8		288.38	10234.5	6441.7	8624.37	6437.37		165.38	2203.72	1893.49	1875.01	1875.01
1252.08	87942.8		288.28	10786.6	6436.42	9336.69	6429.46		165.28	2210.03	1882.32	1870.19	1870.19
1251.08	88880.2		288.18	11491.2	6431.34	10202.2	6420.27		165.18	2230.52	1873.32	1865.49	1865.49
1250.08	87639.2		288.08	12397.3	6427.06	11219.6	6409.64		165.08	2240.64	1865.89	1860.91	1860.91
1249.08	87521.2		287.98	13337.8	6424.56	12371.8	6397.45		164.98	2231.49	1859.55	1856.44	1856.44
1248.08	90739.6		287.88	14518.2	6425.38	13621.9	6383.64		164.88	2208.55	1853.97	1852.05	1852.05
1247.08	90956.7		287.78	15822.5	6431.8	14910.8	6368.19		164.78	2180.54	1848.87	1847.71	1847.71
1246.08	91144		287.68	17146	6447.02	16158.7	6351.11		164.68	2158.89	1844.12	1843.42	1843.42
1245.08	90853.3		287.58	18346.1	6475.55	17270.9	6332.48		164.58	2145.48	1839.62	1839.21	1839.21
1244.08	91234.8		287.48	19170.5	6523.59	18149.5	6312.39		164.48	2139.1	1835.33	1835.09	1835.09
1243.08	90004.7		287.38	19798.9	6599.46	18707.6	6290.98		164.38	2130.15	1831.21	1831.08	1831.08
1242.08	93111.3		287.28	20229	6714.19	18885.3	6268.38		164.28	2114.73	1827.21	1827.14	1827.14
1241.08	91081.1		287.18	20295.4	6882.14	18661.2	6244.63		164.18	2104.02	1823.3	1823.26	1823.26
1240.08	92039.3		287.08	20397.7	7121.76	18056.8	6219.75		164.08	2102.72	1819.44	1819.42	1819.42
1239.08	89108		286.98	20358.7	7456.34	17132	6193.58		163.98	2111.03	1815.64	1815.63	1815.63
1238.08	93360.8		286.88	20628	7914.91	15973.5	6165.9		163.88	2120.33	1811.93	1811.93	1811.93
1237.08	91690.2		286.78	21374.5	8532.94	14678.9	6136.24		163.78	2121.36	1808.33	1808.33	1808.33
1236.08	90177.4		286.68	22702.6	9353.05	13342.3	6104.03		163.68	2106.05	1804.83	1804.83	1804.83
1235.08	90767.8		286.58	24861.1	10425.4	12042.9	6068.52		163.58	2073.33	1801.43	1801.43	1801.43
1234.08	89414.8		286.48	27581.1	11807.7	10838.8	6028.84		163.48	2037.2	1798.1	1798.1	1798.1
1233.08	91045.1		286.38	31159.6	13564.4	9765.96	5984.05		163.38	2011.18	1794.84	1794.84	1794.84
1232.08	92418.7		286.28	35452.8	15765.4	8840.37	5933.14		163.28	1999.89	1791.67	1791.67	1791.67
1231.08	93608.2		286.18	40439.6	18483.5	8062.12	5875.11		163.18	2000.85	1788.61	1788.61	1788.61
1230.08	98398.5		286.08	46002.2	21790.1	7420.27	5809.04		163.08	2003.64	1785.68	1785.68	1785.68
1229.08	98691.3		285.98	51919.2	25750.2	6897.44	5734.17		162.98	2006.37	1782.9	1782.9	1782.9
1228.08	98509.7		285.88	58059	30415.2	6473.47	5650		162.88	2004.07	1780.28	1780.28	1780.28
1227.08	100969		285.78	64545.2	35814.3	6128.02	5556.24		162.78	1994	1777.78	1777.78	1777.78
1226.08	99138.4		285.68	71025.6	41944.9	5842.32	5452.78		162.68	1973.4	1775.4	1775.4	1775.4
1225.08	99568.2		285.58	76983.6	48762.2	5600.13	5339.67		162.58	1943.89	1773.1	1773.1	1773.1
1224.08	96597.4		285.48	82115.3	56169.7	5388.09	5217.15		162.48	1913.53	1770.88	1770.88	1770.88
1223.08	93667		285.38	86632.6	64012.3	5195.7	5085.56		162.38	1894	1768.76	1768.76	1768.76
1222.08	93461.8		285.28	90776.4	72072.4	5015.1	4945.43		162.28	1891.07	1766.74	1766.74	1766.74
1221.08	90207.1		285.18	94613.8	80073.3	4840.67	4797.4		162.18	1901.25	1764.83	1764.83	1764.83
1220.08	89412		285.08	98091.8	87689.2	4668.67	4642.27		162.08	1905.89	1763	1763	1763
1219.08	87940.6		284.98	101361	94564.8	4496.76	4480.95		161.98	1899.21	1761.22	1761.22	1761.22
1218.08	86596.8		284.88	103923	100341	4323.74	4314.45		161.88	1890.54	1759.5	1759.5	1759.5
1217.08	85001		284.78	105961	104690	4149.36	4144		161.78	1892.71	1757.86	1757.86	1757.86
1216.08	85135		284.68	107338	107345	3974	3970.96		161.68	1903.32	1756.35	1756.35	1756.35
1215.08	83571		284.58	108133	108133	3798.54	3796.85		161.58	1906.23	1755.01	1755.01	1755.01
1214.08	82067.2		284.48	107717	106997	3624.32	3623.39		161.48	1881.11	1753.86	1753.86	1753.86
1213.08	82860.4		284.38	105105	103998	3452.89	3452.39		161.38	1826.84	1752.87	1752.87	1752.87
1212.08	80333.9		284.28	101059	99312.6	3286.04	3285.78		161.28	1762.92	1752.03	1752.03	1752.03
1211.08	81835.2		284.18	95670.2	93209.2	3125.54	3125.41		161.18	1723.76	1751.32	1751.32	1751.32
1210.08	81425.7		284.08	88818.1	86020	2973.15	2973.08		161.08	1722.75	1750.74	1750.74	1750.74
1209.08	81320.3		283.98	80990.5	78106.3	2830.42	2830.39		160.98	1745.46	1750.32	1750.32	1750.32
1208.08	81740.9		283.88	72225.5	69825.6	2698.66	2698.64		160.88	1765.95	1750.07	1750.07	1750.07
1207.08	81047.3		283.78	63258.8	61505.6	2578.84	2578.83		160.78	1771.14	1749.96	1749.96	1749.96
1206.08	82747.7		283.68	54112.5	53424	2471.44	2471.44		160.68	1763	1749.92	1749.92	1749.92
1205.08	81749.8		283.58	45615	45799	2376.56	2376.56		160.58	1754.7	1749.91	1749.91	1749.91
1204.08	81483		283.48	38362.1	38786	2293.93	2293.93		160.48	1754.59	1749.88	1749.88	1749.88
1203.08	82862.5		283.38	31861.5	32481	2222.97	2222.97		160.38	1759.77	1749.84	1749.84	1749.84
1202.08	82792		283.28	26346.5	26928	2162.85	2162.85		160.28	1758.1	1749.82	1749.82	1749.82
1201.08	82274.8		283.18	21875.1	22128.5	2112.53	2112.53		160.18	1746.46	1749.9	1749.9	1749.9
1200.08	82048		283.08	18158.2	18051.9	2070.84	2070.84		160.08	1732.61	1753.09	1753.09	1753.09
1199.08	83788.3		282.98	15145.1	14645	2036.56	2036.56		159.98	1727.08	1759.29	1759.29	1759.29
1198.08	83959.4		282.88	12546.1	11840.8	2008.49	2008.49		159.88	1732.48	1766.35	1766.35	1766.35
1197.08	83095.9		282.78	10486.4	9565.94	1985.62	1985.62		159.78	1748.11	1773.41	1773.41	1773.41
1196.08	82475.9		282.68	8812.29	7745.82	1967	1967		159.68	1771.96	1780.46	1780.46	1780.46
1195.08	82323.5		282.58	7461.2	6308.71	1951.83	1951.83		159.58	1798.17	1787.52	1787.52	1787.52
1194.08	82841.2		282.48	6436.89	5188.48	1939.46	1939.46		159.48	1822.92	1794.58	1794.58	1794.58
1193.08	85153.2		282.38	5670.78	4326.04	1929.34	1929.34		159.38	1839.87	1801.63	1801.63	1801.63
1192.08	85055.8		282.28	5061.83	3670.06	1921.05	1921.05		159.28	1845.13	1808.69	1808.69	1808.69
1191.08	84349.6		282.18	4610.18	3176.98	1914.22	1914.22		159.18	1839.36	1815.75	1815.75	1815.75
1190.08	84953.9		282.08	4263.96	2810.57	1908.56	1908.56		159.08	1828.19	1822.8	1822.8	1822.8
1189.08	84441.5		281.98	3948.83	2541.33	1903.82	1903.82		158.98	1824.06	1829.86	1829.86	1829.86
1188.08	84342.7		281.88	3629.46	2345.63	1899.81	1899.81		158.88	1833.17	1836.92	1836.92	1836.92
1187.08	85589		281.78	3318.29	2204.86	1896.38	1896.38		158.78	1849.08	1843.97	1843.97	1843.97
1186.08	85450.4		281.68	3131.61	2104.62	1893.42	1893.42		158.68	1863.43	1851.03	1851.03	1851.03
1185.08	84430		281.58	3019.14	2033.93	1890.85	1890.85		158.58	1867.68	1858.08	1858.08	1858.08
1184.08	85434.1		281.48	2861.28	1984.5	1888.6	1888.6		158.48	1865.9	1866.33	1866.33	1866.33
1183.08	86385		281.38	2782.17	1950.23	1886.62	1886.62		158.38	1862.36	1876.31	1876.31	1876.31
1182.08	86348.5		281.28	2662.8	1926.63	1884.88	1884.88		158.28	1864.72	1887	1887	1887
1181.08	84569.8		281.18	2649.49	1910.45	1883.35	1883.35		158.18	1879.82	1905.61	1905.61	1905.61
1180.08	87483		281.08	2578.73	1899.39	1881.97	1881.97		158.08	1900.53	1924.21	1924.21	1924.21
1179.08	88482.3		280.98	2506.88	1891.8	1880.73	1880.73		157.98	1918.92	1942.82	1942.82	1942.82
1178.08	85498.5		280.88	2449.67	1886.56	1879.6	1879.6		157.88	1933.86	1961.43	1961.43	1961.43
1177.08	87196.5		280.78	2338.83	1882.89	1878.56	1878.56		157.78	1950.73	1980.03	1980.03	1980.03
1176.08	88241.9		280.68	2292.57	1880.3	1877.63	1877.63		157.68	1977.55	1998.64	1998.64	1998.64
1175.08	88546.2		280.58	2322.53	1878.42	1876.79	1876.79		157.58	2013.63	2017.25	2017.25	2017.25
1174.08	88524.2		280.48	2287.69	1877.03	1876.05	1876.05		157.48	2055.85	2035.85	2035.85	2035.85
1173.08	87178.3		280.38	2252.27	1875.97	1875.39	1875.39		157.38	2088.05	2054.46	2054.46	2054.46
1172.08	86750.5		280.28	2116.83	1875.14	1874.8	1874.8		157.28	2099.91	2073.06	2073.06	2073.06
1171.08	89249.5		280.18	2063.34	1874.46	1874.26	1874.26		157.18	2095.31	2091.67	2091.67	2091.67
1170.08	88802.8		280.08	2065.11	1873.88	1873.76	1873.76		157.08	2083.42	0	0	0
1169.08	88765		279.98	2061.4	1873.37	1873.31	1873.31
1168.08	88365.5		279.88	2072.19	1872.95	1872.91	1872.91
1167.08	87850		279.78	2112.06	1872.6	1872.58	1872.58
1166.08	90070.6		279.68	2060.02	1872.32	1872.31	1872.31
1165.08	90134.6		279.58	2017.35	1872.06	1872.06	1872.06
1164.08	88255.5		279.48	1943.39	1871.81	1871.81	1871.81
1163.08	90601.1		279.38	1909.71	1871.58	1871.58	1871.58
1162.08	90344.4		279.28	1854.53	1871.36	1871.36	1871.36
1161.08	91432.9		279.18	1840.06	1871.16	1871.16	1871.16
1160.08	91090.8		279.08	1880.32	0	0	0
1159.08	90094.7
1158.08	92191.8
1157.08	89704.6
1156.08	89923.6
1155.08	90905.1
1154.08	91740.2
1153.08	91646
1152.08	94541
1151.08	92176.9
1150.08	92893.3
1149.08	92946.6
1148.08	93383.8
1147.08	94631.2
1146.08	92820.6
1145.08	94897.7
1144.08	93767.8
1143.08	94247.7
1142.08	93719.4
1141.08	94877.4
1140.08	96492.5
1139.08	95731.6
1138.08	96359.1
1137.08	95858.6
1136.08	96393
1135.08	94818.2
1134.08	95576.8
1133.08	95777.9
1132.08	96765
1131.08	97206.6
1130.08	97403.1
1129.08	97665.7
1128.08	97971.1
1127.08	97691.2
1126.08	96843.1
1125.08	97639.8
1124.08	96983
1123.08	98572.3
1122.08	99253.5
1121.08	98724.1
1120.08	99633.3
1119.08	99703.9
1118.08	101027
1117.08	98414.3
1116.08	99322.5
1115.08	100772
1114.08	100356
1113.08	101934
1112.08	99935
1111.08	100513
1110.08	101893
1109.08	101695
1108.08	101635
1107.08	102300
1106.08	102576
1105.08	104042
1104.08	102270
1103.08	103690
1102.08	102546
1101.08	103907
1100.08	105605
1099.08	103527
1098.08	104629
1097.08	104736
1096.08	105078
1095.08	104031
1094.08	105191
1093.08	103790
1092.08	106057
1091.08	107250
1090.08	107345
1089.08	106810
1088.08	108063
1087.08	107797
1086.08	107386
1085.08	108718
1084.08	106473
1083.08	108835
1082.08	109060
1081.08	109388
1080.08	108333
1079.08	109210
1078.08	108052
1077.08	109885
1076.08	110263
1075.08	109297
1074.08	110617
1073.08	110350
1072.08	112639
1071.08	111165
1070.08	111430
1069.08	110741
1068.08	113961
1067.08	112826
1066.08	114598
1065.08	112443
1064.08	113698
1063.08	111953
1062.08	113645
1061.08	115720
1060.08	113801
1059.08	114324
1058.08	116379
1057.08	113777
1056.08	115983
1055.08	112689
1054.08	115033
1053.08	116124
1052.08	115994
1051.08	116663
1050.08	117823
1049.08	116846
1048.08	119017
1047.08	117695
1046.08	119316
1045.08	120746
1044.08	118730
1043.08	119496
1042.08	118742
1041.08	120005
1040.08	119503
1039.08	120041
1038.08	118977
1037.08	121401
1036.08	121446
1035.08	120945
1034.08	121876
1033.08	123141
1032.08	122865
1031.08	123406
1030.08	124133
1029.08	122053
1028.08	123307
1027.08	123717
1026.08	125254
1025.08	126822
1024.08	123909
1023.08	126039
1022.08	126521
1021.08	125396
1020.08	127023
1019.08	129510
1018.08	129152
1017.08	128708
1016.08	131094
1015.08	129110
1014.08	127069
1013.08	129882
1012.08	129281
1011.08	130187
1010.08	128939
1009.08	130319
1008.08	129553
1007.08	132678
1006.08	131824
1005.08	132752
1004.08	135618
1003.08	134803
1002.08	137298
1001.08	137624
1000.08	140088
999.08	136882
998.08	136529
997.08	136700
996.08	135290
995.08	134386
994.08	132666
993.08	133427
992.08	134675
991.08	133098
990.08	133211
989.08	133382
988.08	134542
987.08	132927
986.08	134096
985.08	135586
984.08	140706
983.08	142545
982.08	145092
981.08	147723
980.08	149848
979.08	153473
978.08	150191
977.08	143615
976.08	135477
975.08	134372
974.08	132473
973.08	128615
972.08	131730
971.08	127527
970.08	126480
969.08	125588
968.08	120693
967.08	121791
966.08	121590
965.08	122830
964.08	118798
963.08	122276
962.08	120904
961.08	122635
960.08	121583
959.08	122803
958.08	123369
957.08	120233
956.08	122853
955.08	122950
954.08	122980
953.08	122639
952.08	122634
951.08	124313
950.08	122722
949.08	123917
948.08	124394
947.08	122630
946.08	122946
945.08	125061
944.08	122936
943.08	124414
942.08	126082
941.08	124681
940.08	126207
939.08	124903
938.08	124884
937.08	126439
936.08	128870
935.08	125264
934.08	125695
933.08	128199
932.08	125245
931.08	126407
930.08	127239
929.08	127229
928.08	127860
927.08	127872
926.08	127426
925.08	127370
924.08	130620
923.08	129002
922.08	129185
921.08	127831
920.08	127940
919.08	128120
918.08	130152
917.08	128991
916.08	129315
915.08	130139
914.08	131131
913.08	129061
912.08	128599
911.08	131452
910.08	131729
909.08	130794
908.08	131023
907.08	132895
906.08	132810
905.08	131674
904.08	131698
903.08	130587
902.08	131006
901.08	130681
900.08	131788
899.08	132488
898.08	131916
897.08	131278
896.08	130927
895.08	130904
894.08	132914
893.08	132911
892.08	129637
891.08	130936
890.08	132713
889.08	133785
888.08	132155
887.08	133419
886.08	135485
885.08	133524
884.08	135317
883.08	134955
882.08	135459
881.08	137010
880.08	134617
879.08	132361
878.08	134294
877.08	135360
876.08	133868
875.08	133063
874.08	131559
873.08	132128
872.08	132546
871.08	132565
870.08	129669
869.08	130218
868.08	132322
867.08	128520
866.08	134716
865.08	133512
864.08	136548
863.08	136881
862.08	138103
861.08	138476
860.08	137246
859.08	135924
858.08	134058
857.08	134441
856.08	135614
855.08	132732
854.08	135284
853.08	130992
852.08	130509
851.08	127622
850.08	125530
849.08	126401
848.08	124748
847.08	124883
846.08	121406
845.08	120809
844.08	118215
843.08	121128
842.08	120278
841.08	120533
840.08	121939
839.08	129251
838.08	134159
837.08	141129
836.08	145878
835.08	150415
834.08	148848
833.08	145590
832.08	141662
831.08	131422
830.08	126852
829.08	122657
828.08	120054
827.08	116761
826.08	113626
825.08	109021
824.08	104708
823.08	104259
822.08	103191
821.08	100176
820.08	99947.8
819.08	99950.1
818.08	99284.1
817.08	99113.8
816.08	99288.2
815.08	101048
814.08	98709
813.08	97624
812.08	99277.5
811.08	98147.9
810.08	97711.9
809.08	100308
808.08	97297.1
807.08	97878.5
806.08	98930.3
805.08	98087.2
804.08	99117.3
803.08	99331.3
802.08	100107
801.08	98914.1
800.08	99452.9
799.08	99075.2
798.08	101642
797.08	99350.2
796.08	98994
795.08	100617
794.08	99620.5
793.08	100882
792.08	100281
791.08	100225
790.08	99628.2
789.08	99119.8
788.08	100427
787.08	100111
786.08	100793
785.08	100648
784.08	101971
783.08	102182
782.08	101023
781.08	102040
780.08	100197
779.08	102445
778.08	102195
777.08	101672
776.08	101369
775.08	101598
774.08	101223
773.08	100786
772.08	102365
771.08	101469
770.08	101491
769.08	102384
768.08	102309
767.08	100743
766.08	101741
765.08	101815
764.08	102032
763.08	101109
762.08	100015
761.08	102252
760.08	102490
759.08	102823
758.08	104084
757.08	103889
756.08	101514
755.08	104653
754.08	102740
753.08	103676
752.08	102119
751.08	102860
750.08	103294
749.08	102650
748.08	102327
747.08	103705
746.08	103530
745.08	101841
744.08	102455
743.08	101934
742.08	102196
741.08	102883
740.08	101790
739.08	103275
738.08	102169
737.08	100844
736.08	102309
735.08	101869
734.08	103629
733.08	103268
732.08	100379
731.08	99282.6
730.08	100234
729.08	99958.3
728.08	100209
727.08	98933.9
726.08	99872.6
725.08	100891
724.08	100877
723.08	100895
722.08	104339
721.08	102770
720.08	101500
719.08	101087
718.08	102644
717.08	101897
716.08	103237
715.08	102588
714.08	102775
713.08	104466
712.08	105518
711.08	104417
710.08	104988
709.08	101550
708.08	100679
707.08	100757
706.08	97958.1
705.08	94547
704.08	90926.8
703.08	86345
702.08	81297.3
701.08	76780.9
700.08	72075.2
699.08	68462.4
698.08	64385
697.08	62257.3
696.08	59598.8
695.08	59574.7
694.08	61725.7
693.08	63395.9
692.08	74905.6
691.08	132829
690.08	309386
689.08	402594
688.08	223706
687.08	97961.3
686.08	67644.6
685.08	60675.3
684.08	58985.3
683.08	55807.1
682.08	55008.3
681.08	53990.2
680.08	52597
679.08	52621.5
678.08	52936.3
677.08	52718.5
676.08	53156.7
675.08	52855.8
674.08	53302.3
673.08	52159.8
672.08	52414.5
671.08	52162.3
670.08	53112.9
669.08	52614.7
668.08	52930.2
667.08	53610.5
666.08	52386.7
665.08	54300.1
664.08	53472.9
663.08	53243.3
662.08	53063.5
661.08	52545
660.08	54421.7
659.08	55216.9
658.08	52398.3
657.08	54218.5
656.08	53788.8
655.08	54502.1
654.08	54620.8
653.08	53876.5
652.08	55396.2
651.08	54554.1
650.08	54406.6
649.08	55073.5
648.08	54417.1
647.08	53674.6
646.08	55402.4
645.08	54576.9
644.08	54392.5
643.08	55418.6
642.08	54681.2
641.08	55080.9
640.08	55176.1
639.08	55315
638.08	54974.6
637.08	55200.1
636.08	54785.8
635.08	55463.8
634.08	54018.4
633.08	56344.7
632.08	56216.6
631.08	56543.7
630.08	56317.4
629.08	56601
628.08	56031.9
627.08	57051.8
626.08	56502.2
625.08	57698.3
624.08	57494.6
623.08	55279.4
622.08	57602.9
621.08	58224.6
620.08	58094.2
619.08	56073.8
618.08	59470.8
617.08	57053
616.08	57266.4
615.08	56492.1
614.08	57763.4
613.08	57433.1
612.08	57111.1
611.08	57054.6
610.08	57593.2
609.08	57310.6
608.08	59616.4
607.08	60181.5
606.08	57806.3
605.08	59427.6
604.08	60047.2
603.08	59162.1
602.08	59054
601.08	59401.1
600.08	59968.8
599.08	60325.3
598.08	58769
597.08	59746.6
596.08	60436.2
595.08	62126
594.08	61772.8
593.08	59010.4
592.08	60671.1
591.08	60198.2
590.08	61482.5
589.08	60830.5
588.08	60899.2
587.08	62145.1
586.08	62345.4
585.08	61483.3
584.08	60229.2
583.08	61762.1
582.08	61386.8
581.08	63507.4
580.08	63664.8
579.08	62447.2
578.08	62854.6
577.08	63362.7
576.08	62314.5
575.08	62395.7
574.08	62843.4
573.08	62438.2
572.08	63716.5
571.08	62869.2
570.08	62874.3
569.08	63467.5
568.08	62792.3
567.08	62158.9
566.08	62443.3
565.08	61951.1
564.08	62597.5
563.08	62485.5
562.08	64058
561.08	64245.4
560.08	64628.3
559.08	67068.8
558.08	67137
557.08	68538.4
556.08	69866.1
555.08	69943.1
554.08	71501.2
553.08	71761.1
552.08	70635.5
551.08	68888.8
550.08	67910.1
549.08	64745.1
548.08	64100.9
547.08	64284.3
546.08	63555.8
545.08	60368.6
544.08	57873.4
543.08	56279
542.08	53802.4
541.08	50418.9
540.08	49282.5
539.08	48825.2
538.08	49481.1
537.08	48237.1
536.08	50823.4
535.08	55822.3
534.08	78287.1
533.08	176520
532.08	264360
531.08	150992
530.08	68126.6
529.08	51649.4
528.08	46889.4
527.08	47116.3
526.08	45499.2
525.08	46010.2
524.08	46638.7
523.08	45687.4
522.08	44068.5
521.08	45015.6
520.08	46342.1
519.08	45641
518.08	45297.4
517.08	45481.4
516.08	45128.5
515.08	44483.8
514.08	45403.4
513.08	45797.2
512.08	46801.5
511.08	45730.1
510.08	44651.5
509.08	46519.5
508.08	46207.7
507.08	46573.5
506.08	45525.2
505.08	46331.6
504.08	46181.6
503.08	45973.5
502.08	45222.1
501.08	45916.7
500.08	46196.5
499.08	45536.8
498.08	46566.3
497.08	46126.3
496.08	46338.7
495.08	45326.5
494.08	46706.8
493.08	47116
492.08	46678.3
491.08	46883.4
490.08	45134.4
489.08	45849.6
488.08	44864.6
487.08	47450.3
486.08	47092.6
485.08	46616.5
484.08	46241.1
483.08	46890.3
482.08	46889.2
481.08	47669.9
480.08	47315.4
479.08	47572
478.08	48552.2
477.08	49746.8
476.08	47269.8
475.08	47505.8
474.08	47130.1
473.08	47511
472.08	49011.6
471.08	46984.2
470.08	47978.5
469.08	48502
468.08	46855.2
467.08	48550.4
466.08	48374.1
465.08	49379.7
464.08	48658.6
463.08	48886.3
462.08	47878.8
461.08	49039.4
460.08	47366.7
459.08	48690.3
458.08	48858.1
457.08	48533.6
456.08	49611.2
455.08	48394.6
454.08	49613.6
453.08	50057.5
452.08	49767.9
451.08	47289.9
450.08	49757.4
449.08	50147.3
448.08	51135.1
447.08	49297.2
446.08	50224.5
445.08	50268.5
444.08	50039.3
443.08	50348
442.08	50403.3
441.08	51091.5
440.08	49906.4
439.08	51143.5
438.08	50212.6
437.08	50530.7
436.08	51119.1
435.08	50171.3
434.08	50143.6
433.08	51528.3
432.08	51446.8
431.08	52245.1
430.08	52366
429.08	50436.5
428.08	51486.9
427.08	51259.9
426.08	50532.6
425.08	50250.2
424.08	51985.2
423.08	50677.4
422.08	51964.8
421.08	52647.7
420.08	51482.1
419.08	52320
418.08	51063.3
417.08	51267.4
416.08	52102.5
415.08	53105.5
414.08	52733.2
413.08	51149.2
412.08	52105.3
411.08	52332.7
410.08	52462.6
409.08	52812.6
408.08	53281.7
407.08	53506.8
406.08	52070.2
405.08	52425.6
404.08	52692.5
403.08	51672.1
402.08	53248
401.08	54976.4
400.08	58745.6
399.08	58459.9
398.08	55345.8
397.08	52467.5
396.08	52955
395.08	52525.3
394.08	52752.7
393.08	53702
392.08	53093
391.08	53567.5
390.08	52796.9
389.08	54952.9
388.08	52364.7
387.08	54195.4
386.08	53403
385.08	54739.9
384.08	55289.3
383.08	54613.6
382.08	54835.1
381.08	55320.9
380.08	55581.3
379.08	56038.9
378.08	55205.5
377.08	55088.2
376.08	55497.7
375.08	56219.7
374.08	55003.4
373.08	55074.3
372.08	54976.9
371.08	56684.1
370.08	57002.1
369.08	55778.6
368.08	55541.9
367.08	56476
366.08	55865
365.08	56635.4
364.08	57137.5
363.08	56884.4
362.08	57091.7
361.08	57178
360.08	57151
359.08	58357.7
358.08	57797.7
357.08	57486.9
356.08	59069.4
355.08	56898.8
354.08	57220
353.08	57064.5
352.08	59226
351.08	58861.3
350.08	58799
349.08	59710.3
348.08	59525.7
347.08	58412.9
346.08	59929.9
345.08	59521.8
344.08	59700.9
343.08	58913.9
342.08	60032.9
341.08	60377.5
340.08	59454.3
339.08	58666.7
338.08	59370.7
337.08	59902.7
336.08	59578
335.08	62021.7
334.08	61517.3
333.08	60469.5
332.08	60437.6
331.08	59694.4
330.08	59744.9
329.08	60639
328.08	60919.7
327.08	60601.9
326.08	61535.9
325.08	62433
324.08	61573.3
323.08	61361.5
322.08	61841.4
321.08	61937.5
320.08	62869.9
319.08	61160.8
318.08	63222.7
317.08	60761.7
316.08	63032.7
315.08	62138
314.08	63040.6
313.08	63653.5
312.08	64579.9
311.08	64136.8
310.08	63898.2
309.08	62517.8
308.08	63110.2
307.08	63123.6
306.08	62163.7
305.08	63036.1
304.08	62793
303.08	62474.1
302.08	59267.9
301.08	55023.1
300.08	50703.6
299.08	47196.1
298.08	42673.6
297.08	40534.5
296.08	37297.7
295.08	36294.3
294.08	43004.9
293.08	84980.1
292.08	127424
291.08	69711.9
290.08	36368.7
289.08	34105.2
288.08	38493.2
287.08	59031
286.08	129605
285.08	274970
284.08	224644
283.08	69794.7
282.08	29265.6
281.08	21446.8
280.08	19648.5
279.08	17971.4
278.08	17434.3
277.08	17049.9
276.08	16686.1
275.08	16468.5
274.08	15778.2
273.08	17143.3
272.08	16133.4
271.08	15538
270.08	15996.8
269.08	15530.1
268.08	15903.1
267.08	15592.7
266.08	16039
265.08	15689.2
264.08	16115.6
263.08	15409.1
262.08	15973.4
261.08	16851.9
260.08	16040.2
259.08	15922.6
258.08	15665.3
257.08	15029.7
256.08	15646
255.08	15583.4
254.08	16182.4
253.08	15065.8
252.08	15934.8
251.08	15698.3
250.08	15708.6
249.08	16387.1
248.08	16342.4
247.08	15520
246.08	15956.8
245.08	15902
244.08	15703.9
243.08	15851.7
242.08	15693.5
241.08	16189.9
240.08	15774.1
239.08	15663.7
238.08	15175.5
237.08	16446.8
236.08	16215.2
235.08	16076.4
234.08	16748.5
233.08	17236.4
232.08	16891.6
231.08	17060.7
230.08	16732.8
229.08	16280.6
228.08	16799.6
227.08	16204.5
226.08	17029.9
225.08	17275.3
224.08	15617.9
223.08	17256.1
222.08	16228.9
221.08	16676.9
220.08	15876.8
219.08	17199.4
218.08	17292.6
217.08	16273.6
216.08	16829.9
215.08	16744.9
214.08	16625.3
213.08	17238.2
212.08	16673.9
211.08	16544.6
210.08	16920.1
209.08	17081.3
208.08	16894
207.08	17176.9
206.08	16987.3
205.08	17192.7
204.08	16833.4
203.08	17465.1
202.08	17706.3
201.08	17354.5
200.08	17530.3
199.08	16733.5
198.08	17415.5
197.08	17080.5
196.08	17884.3
195.08	18243.2
194.08	18700
193.08	18450.5
192.08	18229.3
191.08	17871.5
190.08	19107.2
189.08	18701.5
188.08	18604.8
187.08	19110
186.08	19216.9
185.08	19236.9
184.08	19017.4
183.08	18758.7
182.08	19075.6
181.08	19319.2
180.08	18705.6
179.08	20142.5
178.08	20136.7
177.08	20159.3
176.08	20160.1
175.08	20318.1
174.08	20661
173.08	21302.2
172.08	20950.2
171.08	21863.3
170.08	21729.6
169.08	21681.1
168.08	22439.2
167.08	20959
166.08	19521.4
165.08	18402.6
164.08	18278.9
163.08	17269.1
162.08	17255.6
161.08	16250.4
160.08	17226.1
159.08	16758.4
158.08	17958.6
157.08	18927.2
156.08	22126.7
155.08	32854.2
154.08	56731.9
153.08	70472.2
152.08	49626.6
151.08	27953.7
150.08	21131.6
149.08	18130.4
148.08	16805.7
147.08	16383.6
146.08	16837.3
145.08	16588.6
144.08	16388.9
143.08	16464.1
142.08	15507.3
141.08	15265.9
140.08	16127.1
139.08	15160.8
138.08	16038.4
137.08	15227.3
136.08	15157.6
135.08	15775.1
134.08	16155.1
133.08	15424.4
132.08	15279.1
131.08	15939.5
130.08	17026.1
129.08	16360.7
128.08	16158.5
127.08	16273
126.08	17259.7
125.08	17347
124.08	17261.6
123.08	17423
122.08	17509.2
121.08	18061
120.08	17079.6
119.08	17472.4
118.08	17476.8
117.08	17581
116.08	17244.6
115.08	16161.8
114.08	15826.8
113.08	14586.7
112.08	13677.7
111.08	13234.3
110.08	12185.6
109.08	11850.7
108.08	12353.4
107.08	12194.4
106.08	12302.7
105.08	13510.1
104.08	21009.5
103.08	50717.4
102.08	76680.5
101.08	43998.5
100.08	18511.4
99.08	12542.7
98.08	11957.3
97.08	11871.6
96.08	11318.6
95.08	12031.4
94.08	11535.3
93.08	11548.9
92.08	11019.5
91.08	11196.5
90.08	11122.2
89.08	11470
88.08	11528.6
87.08	11543
86.08	11334.5
85.08	11357.3
84.08	11560.4
83.08	11377.5
82.08	11452.6
81.08	10710.7
80.08	11319.4
79.08	11187.1
78.08	11030.1
77.08	10896.5
76.08	11251.2
75.08	11046.2
74.08	11324.7
73.08	10880
72.08	12220.7
71.08	11295
70.08	11493.1
69.08	12158.7
68.08	11838.9
67.08	12205.5
66.08	11711.4
65.08	11949.6
64.08	12234.9
63.08	12487.2
62.08	12748.7
61.08	11912.6
60.08	11571.2
59.08	12831.2
58.08	12351.8
57.08	12601.6
56.08	12048.1
55.08	12541.9
54.08	11744.9
53.08	11149.2
52.08	11785.7
51.08	10910.7
50.08	11131.3
49.08	10882.1
48.08	9689.98
47.08	10124.9
46.08	9498.82
45.08	9269.32
44.08	9912.86
43.08	9999.72
42.08	9670.48
41.08	10393.8
40.08	11159.6
39.08	12805.9
38.08	16896.1
37.08	23849.5
36.08	29722.8
35.08	32539.6
34.08	29194.5
33.08	21907
32.08	15739.8
31.08	10956
30.08	8468.39
29.08	7480.55
28.08	7944.48
27.08	7877.54
26.08	8906.71
25.08	9510.54
24.08	8961.62
23.08	7940.62
22.08	8105.75
21.08	8094.11
20.08	7206.81
19.08	7373.39
18.08	8956.81
17.08	11953.4
16.08	11800.3
15.08	10534.5
14.08	8980.21
13.08	9214.82
12.08	10448.5
11.08	10969.3
10.08	9245.37
9.08	5837.77
8.08	4722.63
7.08	4017.45
6.08	3393.69
5.08	2338.02
4.08	1293.31
3.08	436.812
2.08	346.383
1.08	214.86
0.08	149.713
-0.92	117.218
-1.92	133.476
-2.92	151.01
-3.92	57.7717
-4.92	111.684
-5.92	58.108
-6.92	88.9442
-7.92	72.4871
-8.92	38.935
-9.92	85.5187

## Sheet: Fig. 2k
XPS			C 1s							N 1s
1350.08	97679.4		298.08	12272.6	0	0	0	0		410.08	15607.4	0	0	0
1349.08	97419.6		297.98	12271.6	12270.6	12270.6	12270.6	12270.6		409.98	15561.4	15545.3	15545.3	15545.3
1348.08	98491.3		297.88	12258.9	12217	12217	12217	12217		409.88	15520.1	15542.2	15542.2	15542.2
1347.08	97990.7		297.78	12279.3	12187	12187	12187	12187		409.78	15492.3	15524.6	15524.6	15524.6
1346.08	97317.3		297.68	12283.7	12161.6	12161.6	12161.6	12161.6		409.68	15491	15494.8	15494.8	15494.8
1345.08	98112.5		297.58	12314.4	12143.3	12143.3	12143.3	12143.3		409.58	15543.1	15454.3	15454.3	15454.3
1344.08	97952.2		297.48	12241.6	12133.4	12133.4	12133.4	12133.4		409.48	15628.3	15412.1	15412.1	15412.1
1343.08	99259.8		297.38	12144.1	12125	12125	12125	12125		409.38	15678.5	15374.1	15374.1	15374.1
1342.08	96045.6		297.28	12024.8	12116.1	12116.1	12116.1	12116.1		409.28	15538	15346.2	15346.2	15346.2
1341.08	94663.9		297.18	11952.4	12103	12103	12103	12103		409.18	15422.9	15323.2	15323.2	15323.2
1340.08	96382.3		297.08	11904.4	12087.6	12087.6	12087.6	12087.6		409.08	15171.5	15297.6	15297.6	15297.6
1339.08	97210.9		296.98	12059.5	12073.5	12073.5	12073.5	12073.5		408.98	14983	15262.1	15262.1	15262.1
1338.08	96012.6		296.88	12204.3	12064.5	12064.5	12064.5	12064.5		408.88	14980.3	15222.9	15222.9	15222.9
1337.08	96750.5		296.78	12297.1	12059.2	12059.2	12059.2	12059.2		408.78	15112	15186	15186	15186
1336.08	95968.1		296.68	12229.4	12055	12055	12055	12055		408.68	15252.5	15162.1	15162.1	15162.1
1335.08	96605.8		296.58	12135.1	12050.9	12050.9	12050.9	12050.9		408.58	15359.6	15149.7	15149.7	15149.7
1334.08	95256.9		296.48	12006.8	12046.2	12046.2	12046.2	12046.2		408.48	15236.6	15148.5	15148.5	15148.5
1333.08	96818.2		296.38	11995.8	12037.2	12037.2	12037.2	12037.2		408.38	15204.9	15147.3	15147.3	15147.3
1332.08	94464.2		296.28	12014	12025.6	12025.6	12025.6	12025.6		408.28	15116.7	15139.6	15139.6	15139.6
1331.08	96455.3		296.18	11960.9	12012.8	12012.8	12012.8	12012.8		408.18	15126.8	15122.3	15122.3	15122.3
1330.08	95321.9		296.08	11926.6	12000.4	12000.4	12000.4	12000.4		408.08	15102.3	15099.2	15099.2	15099.2
1329.08	94151.8		295.98	11917.3	11991.6	11991.6	11991.6	11991.6		407.98	15158.2	15076.5	15076.5	15076.5
1328.08	96567.8		295.88	11918.3	11986.8	11986.8	11986.8	11986.8		407.88	15167.9	15061.2	15061.2	15061.2
1327.08	95957.3		295.78	12045	11981.9	11981.9	11981.9	11981.9		407.78	15220.6	15049.3	15049.3	15049.3
1326.08	95925.4		295.68	12133	11975.7	11975.7	11975.7	11975.7		407.68	15121.5	15037.5	15037.5	15037.5
1325.08	95612.7		295.58	12040.9	11971.4	11971.4	11971.4	11971.4		407.58	14997.4	15022.6	15022.6	15022.6
1324.08	97141.7		295.48	11979.9	11965.1	11965.1	11965.1	11965.1		407.48	14862.3	15008.5	15008.5	15008.5
1323.08	95316.5		295.38	11950.8	11955	11955	11955	11955		407.38	14949.6	14995.5	14995.5	14995.5
1322.08	96842.4		295.28	11967.6	11951.7	11951.7	11951.8	11951.7		407.28	15068.6	14989.5	14989.5	14989.5
1321.08	95376.4		295.18	11930	11940.7	11940.7	11940.7	11940.7		407.18	15103.5	14988.4	14988.4	14988.4
1320.08	95622.3		295.08	11876.5	11922.9	11922.9	11923	11922.9		407.08	14951	14988.3	14988.3	14988.3
1319.08	96530.3		294.98	11856.7	11913.1	11913.1	11913.2	11913.1		406.98	14925	14988.2	14988.2	14988.2
1318.08	95500.9		294.88	11806.1	11892.2	11892.2	11892.3	11892.2		406.88	14786.3	14988	14988	14988
1317.08	96305		294.78	11882.6	11876.1	11876.1	11876.2	11876.1		406.78	14935.7	14987.5	14987.5	14987.5
1316.08	96908.6		294.68	11923.7	11867.9	11867.9	11868.2	11867.9		406.68	15171.2	14986.8	14986.8	14986.8
1315.08	96408.3		294.58	11937.6	11867.4	11867.4	11867.7	11867.4		406.58	15245.6	14985.7	14985.7	14985.7
1314.08	96036.4		294.48	11932.4	11866.8	11866.8	11867.2	11866.8		406.48	15125.8	14984.3	14984.3	14984.3
1313.08	97302		294.38	11750.2	11866.2	11866.2	11866.7	11866.2		406.38	15137.4	14982.2	14982.2	14982.2
1312.08	95583.4		294.28	11773.3	11865.6	11865.6	11866.3	11865.6		406.28	15323	14979.6	14979.6	14979.6
1311.08	96112.9		294.18	11878.2	11864.8	11864.8	11865.8	11864.8		406.18	15517.4	14976.5	14976.5	14976.5
1310.08	98282.2		294.08	11961.3	11864.1	11864.1	11865.3	11864.1		406.08	15621.3	14973	14973	14973
1309.08	95364.4		293.98	12081.2	11863.4	11863.4	11864.9	11863.4		405.98	15728.9	14969.4	14969.5	14969.4
1308.08	95111.4		293.88	12093.3	11862.6	11862.6	11864.6	11862.6		405.88	15548.3	14965.8	14965.8	14965.8
1307.08	95153		293.78	12044.7	11861.9	11861.9	11864.5	11861.9		405.78	15470	14961.9	14961.9	14961.9
1306.08	95171.8		293.68	11940	11861.1	11861.1	11864.4	11861.1		405.68	15340.2	14957.7	14957.7	14957.7
1305.08	96740.3		293.58	11918.5	11860.2	11860.2	11864.5	11860.2		405.58	15332.2	14953.6	14953.6	14953.6
1304.08	97670.9		293.48	11948.4	11859.3	11859.3	11864.7	11859.3		405.48	15309.3	14949.5	14949.6	14949.5
1303.08	95969.4		293.38	11907.6	11858.3	11858.3	11865.2	11858.3		405.38	15391.6	14945.9	14945.9	14945.9
1302.08	95805.6		293.28	11982	11857.2	11857.2	11865.9	11857.2		405.28	15399.7	14942.9	14943	14942.9
1301.08	97425		293.18	12067.7	11856.1	11856.1	11867	11856.1		405.18	15327.7	14940.5	14940.7	14940.5
1300.08	98409.9		293.08	12137.5	11854.9	11854.9	11868.6	11854.9		405.08	15288.5	14938.6	14938.9	14938.6
1299.08	95555.8		292.98	12309.5	11853.6	11853.6	11870.8	11853.6		404.98	15079.9	14937.1	14937.7	14937.1
1298.08	98246.2		292.88	12433.7	11852.4	11852.4	11873.8	11852.4		404.88	14821.4	14936	14937	14936
1297.08	96246.3		292.78	12334.7	11851	11851	11877.6	11851		404.78	14752.7	14935.1	14936.9	14935.1
1296.08	97379.8		292.68	12221.5	11849.6	11849.6	11882.4	11849.6		404.68	14795.2	14934.4	14937.4	14934.4
1295.08	97914.7		292.58	12157.6	11848.2	11848.2	11888.6	11848.2		404.58	14800.5	14934	14938.9	14934
1294.08	95948		292.48	12135.9	11846.7	11846.7	11896.2	11846.7		404.48	14806.5	14933.8	14941.7	14933.8
1293.08	96978		292.38	12116.8	11845.2	11845.2	11905.6	11845.2		404.38	14996.7	14933.7	14946.2	14933.7
1292.08	98545.4		292.28	12166	11843.6	11843.6	11917.1	11843.6		404.28	15093.4	14933.5	14953	14933.5
1291.08	97462		292.18	12204.5	11841.9	11841.9	11931	11841.9		404.18	15013.3	14933.3	14963.1	14933.3
1290.08	98297.5		292.08	12248.5	11840.1	11840.1	11947.6	11840.1		404.08	15074.8	14933	14978	14933
1289.08	99513.7		291.98	12368.9	11838.2	11838.2	11967.4	11838.2		403.98	15037.4	14932.7	14999.6	14932.7
1288.08	98458		291.88	12537.3	11836.1	11836.1	11990.8	11836.1		403.88	15099.7	14932.3	15030.1	14932.2
1287.08	98011.6		291.78	12701.4	11833.8	11833.8	12018.3	11833.8		403.78	15027	14931.8	15072.5	14931.7
1286.08	98012.1		291.68	12786	11831.2	11831.2	12050.4	11831.2		403.68	15155.4	14931.1	15130.5	14931.1
1285.08	97508.4		291.58	12909.8	11828.5	11828.5	12087.8	11828.5		403.58	15193	14930.4	15208.3	14930.3
1284.08	98313.8		291.48	13028.8	11825.5	11825.5	12131	11825.5		403.48	15277.4	14929.6	15310.6	14929.4
1283.08	98934.5		291.38	13094.6	11822.4	11822.4	12180.8	11822.4		403.38	15419.5	14928.5	15442.2	14928.3
1282.08	97845.1		291.28	13194.2	11819	11819	12237.9	11819		403.28	15616.8	14927.2	15607.9	14926.8
1281.08	99411.5		291.18	13100.7	11815.5	11815.5	12302.9	11815.5		403.18	15818.3	14925.7	15811.9	14925.1
1280.08	97453.8		291.08	13077.1	11811.9	11811.9	12376.6	11811.9		403.08	16108.5	14923.9	16056.8	14922.9
1279.08	97881.8		290.98	13093.1	11808.1	11808.1	12459.6	11808.1		402.98	16374.4	14921.9	16342.8	14920.3
1278.08	98960.3		290.88	13205.8	11804.1	11804.1	12552.6	11804.1		402.88	16804.5	14919.8	16666.9	14917.3
1277.08	99547.3		290.78	13370.1	11800	11800	12656	11800		402.78	17079.2	14917.6	17021.6	14913.7
1276.08	98355.2		290.68	13360.3	11795.9	11795.9	12770.5	11795.9		402.68	17355.9	14915.5	17394.5	14909.7
1275.08	100808		290.58	13464.8	11791.5	11791.5	12896.1	11791.5		402.58	17690	14913.8	17768.2	14905.1
1274.08	100348		290.48	13486.1	11787.1	11787.1	13033.1	11787.1		402.48	17968.4	14913	18121.2	14900
1273.08	99759.7		290.38	13506.6	11782.4	11782.4	13181.5	11782.4		402.38	18294.1	14913.6	18429.4	14894.4
1272.08	101450		290.28	13640.2	11777.5	11777.5	13340.8	11777.5		402.28	18561.7	14916.5	18668.8	14888.4
1271.08	101266		290.18	13721.4	11772.4	11772.4	13510.5	11772.4		402.18	18849.1	14922.8	18819.1	14882
1270.08	102720		290.08	13836	11767.1	11767.1	13689.8	11767.1		402.08	18924.9	14934	18866.3	14875.4
1269.08	102655		289.98	13933.3	11761.5	11761.5	13877.5	11761.5		401.98	18861	14952	18805.6	14868.6
1268.08	101957		289.88	14044.8	11755.7	11755.8	14072.1	11755.7		401.88	18855	14979.4	18642.1	14861.6
1267.08	101432		289.78	14195	11749.6	11749.7	14271.6	11749.6		401.78	18776	15019.2	18389.5	14854.5
1266.08	102350		289.68	14296.2	11743.3	11743.4	14473.9	11743.3		401.68	18604.8	15075.7	18068.6	14847.4
1265.08	102350		289.58	14454.3	11736.7	11736.9	14676.4	11736.7		401.58	18664.9	15153.9	17703.3	14840.2
1264.08	102991		289.48	14578.6	11729.8	11730.2	14876.1	11729.8		401.48	18659.5	15260	17317.8	14833
1263.08	103479		289.38	14646.3	11722.5	11723.3	15070.1	11722.5		401.38	18554.1	15401.6	16933.6	14825.8
1262.08	102806		289.28	14749	11715	11716.2	15254.9	11715		401.28	18410.5	15588	16568	14818.4
1261.08	103305		289.18	14892.9	11707.1	11709.2	15427.2	11707.1		401.18	18610.5	15830	16233.3	14810.8
1260.08	105392		289.08	14989.3	11698.8	11702.3	15583.5	11698.8		401.08	18882.3	16140	15936.7	14802.8
1259.08	105747		288.98	15205.5	11690.1	11695.9	15720.6	11690.1		400.98	19296.9	16532.5	15681.3	14794.4
1258.08	103229		288.88	15418.1	11681	11690.6	15835.5	11681		400.88	19706.6	17023.2	15466.5	14785.4
1257.08	104139		288.78	15684.6	11671.7	11686.9	15925.5	11671.7		400.78	20135.9	17629.3	15289.5	14775.6
1256.08	105371		288.68	15922.8	11662	11686.2	15988.5	11662		400.68	20594.3	18368.7	15145.7	14764.6
1255.08	105331		288.58	16064.3	11652.1	11689.9	16022.9	11652.1		400.58	21254.8	19259.2	15030.2	14752.2
1254.08	104945		288.48	16085.8	11642	11700.1	16027.6	11642		400.48	22362.6	20317.7	14937.6	14738.2
1253.08	106433		288.38	15966.8	11631.5	11719.8	16002.3	11631.5		400.38	23755.5	21558.7	14863.1	14722.3
1252.08	104856		288.28	15844	11620.8	11753	15947.3	11620.7		400.28	25250	22992.7	14802.2	14704.4
1251.08	103791		288.18	15855.5	11609.9	11804.9	15863.6	11609.7		400.18	26817.4	24624.1	14750.9	14684
1250.08	107121		288.08	16066	11598.8	11882.6	15752.9	11598.4		400.08	28314.7	26449	14705.9	14660.9
1249.08	107014		287.98	16281.8	11587.5	11994.8	15617.3	11586.8		399.98	30030.3	28453.7	14664.6	14634.8
1248.08	107374		287.88	16457.2	11576.1	12152.2	15459.7	11574.9		399.88	31922.2	30612.1	14625	14605.5
1247.08	111244		287.78	16634.3	11564.8	12367.8	15282.8	11562.7		399.78	34225.1	32884.6	14585.6	14573.1
1246.08	109363		287.68	16825.8	11553.6	12656.6	15089.9	11549.9		399.68	36646.4	35217.6	14545.4	14537.5
1245.08	108256		287.58	17138.9	11543	13035.4	14884.1	11536.6		399.58	38632.8	37543.5	14503.7	14498.8
1244.08	111352		287.48	17342.2	11533.4	13522	14668.7	11522.3		399.48	40068.5	39783.3	14460	14457
1243.08	109144		287.38	17699.6	11525.9	14134.3	14446.8	11507.1		399.38	41278.5	41850	14414.1	14412.3
1242.08	111151		287.28	18181.3	11522	14888.4	14221.4	11490.8		399.28	42604.2	43654.3	14365.8	14364.7
1241.08	110220		287.18	18784.8	11524.3	15796.1	13995	11473		399.18	43878.9	45110.9	14315.2	14314.5
1240.08	109430		287.08	19600.5	11536.7	16862.6	13770.1	11453.7		399.08	45059.6	46145.9	14262.7	14262.3
1239.08	112145		286.98	20607.4	11564.8	18082.8	13548.5	11432.6		398.98	46132.2	46703.6	14208.7	14208.5
1238.08	111193		286.88	21686.7	11617	19438	13332	11409.3		398.88	46775.3	46752	14153.9	14153.7
1237.08	111338		286.78	22756.5	11705.1	20893.6	13121.6	11383.5		398.78	46952.6	46286.3	14098.7	14098.6
1236.08	109875		286.68	23964.5	11845.7	22397.4	12918.4	11355.1		398.68	46517.4	45329	14043.8	14043.8
1235.08	109595		286.58	25474.1	12061.3	23880.5	12723	11323.9		398.58	45573.5	43928	13989.8	13989.8
1234.08	109209		286.48	27075.2	12381.9	25260.5	12535.8	11289.7		398.48	43856.9	42152	13937.3	13937.3
1233.08	111485		286.38	28638.9	12846.1	26448.5	12357	11252.5		398.38	41634.3	40083.4	13887.1	13887.1
1232.08	111422		286.28	30081.1	13502.9	27358.2	12186.5	11211.9		398.28	39339.7	37811.7	13839.7	13839.7
1231.08	114526		286.18	31347.8	14412.2	27916.9	12024	11168		398.18	36741.5	35426.2	13795.6	13795.6
1230.08	117209		286.08	32600.6	15645.2	28076.1	11869.1	11120.7		398.08	33933.1	33010.1	13755.3	13755.3
1229.08	118819		285.98	34039.3	17282.9	27818.6	11721.2	11069.7		397.98	31039.2	30636	13718.8	13718.8
1228.08	120402		285.88	35627	19414.1	27161	11579.5	11014.7		397.88	28353.5	28363.4	13686.4	13686.4
1227.08	122037		285.78	37233.4	22129.4	26151.5	11442.8	10955.4		397.78	26063.6	26237.5	13657.9	13657.9
1226.08	121923		285.68	38874.7	25513.8	24861.9	11310	10891.1		397.68	23998.3	24289.4	13633.1	13633.1
1225.08	121010		285.58	40842.3	29635.6	23377.7	11179.6	10821.1		397.58	22311	22536.9	13611.9	13611.9
1224.08	118512		285.48	43655.5	34532	21786.8	11050.1	10744.6		397.48	20857.5	20987.2	13593.9	13593.9
1223.08	117253		285.38	47332.3	40192.9	20170.6	10919.9	10660.6		397.38	19470.5	19638.1	13578.7	13578.7
1222.08	116348		285.28	51782.6	46543.3	18596.8	10787.3	10568.1		397.28	18461.6	18480.6	13565.9	13565.9
1221.08	112968		285.18	56516.3	53428.5	17116.5	10650.8	10466.3		397.18	17674.9	17501.3	13555.3	13555.3
1220.08	110070		285.08	61773.5	60604.3	15763.5	10509.3	10354.5		397.08	17134.3	16683.2	13546.5	13546.5
1219.08	105324		284.98	67519.3	67738.5	14555.5	10361.7	10232.5		396.98	16552.4	16008.4	13539.2	13539.2
1218.08	104428		284.88	73457.4	74426.8	13497.7	10207.6	10100.1		396.88	15908.2	15458.3	13533.1	13533.1
1217.08	99264.8		284.78	79065.5	80226.2	12585.4	10047.3	9958.26		396.78	15416	15014.8	13528.1	13528.1
1216.08	93971.6		284.68	83615.7	84702.6	11807.7	9881.53	9808.01		396.68	14951.4	14661.3	13523.9	13523.9
1215.08	89910		284.58	86954.7	87488.4	11149.9	9711.57	9651.13		396.58	14624.4	14382.5	13520.4	13520.4
1214.08	88880.8		284.48	88337.1	88337.1	10596.4	9539.28	9489.79		396.48	14585.8	14164.9	13517.4	13517.4
1213.08	86912		284.38	87830.9	87163.7	10131.6	9366.85	9326.48		396.38	14544.8	13996.7	13515	13515
1212.08	84350.3		284.28	85749.2	84058.5	9741.18	9196.76	9163.95		396.28	14450.6	13868.1	13512.8	13512.8
1211.08	82019		284.18	81862.3	79273	9413	9031.6	9005.05		396.18	14288.5	13770.5	13511	13511
1210.08	83093		284.08	76217.1	73179.2	9136.77	8873.94	8852.54		396.08	14211.5	13697.2	13509.3	13509.3
1209.08	81079.9		283.98	69526.9	66214.8	8904.07	8726.02	8708.83		395.98	14268.5	13642.6	13507.8	13507.8
1208.08	80430.9		283.88	62147	58825.7	8708.19	8589.71	8575.95		395.88	14258.2	13602.2	13506.4	13506.4
1207.08	78521		283.78	54605.2	51417.6	8543.67	8466.32	8455.36		395.78	14271.9	13572.6	13505	13505
1206.08	78886.9		283.68	47045.6	44323.2	8406.09	8356.63	8347.93		395.68	14293.9	13551	13503.9	13503.9
1205.08	78854.4		283.58	40190.8	37786.3	8291.78	8260.89	8254.01		395.58	14154	13535.4	13502.8	13502.8
1204.08	77502.5		283.48	33959.6	31960.8	8197.58	8178.82	8173.4		395.48	13959.4	13524.2	13501.8	13501.8
1203.08	79618.8		283.38	28531.3	26919.8	8120.63	8109.61	8105.36		395.38	13799.5	13516	13500.8	13500.8
1202.08	78520.8		283.28	23948.2	22671.6	8058.38	8052.19	8048.87		395.28	13761.5	13510.2	13499.9	13499.9
1201.08	77986		283.18	20369.9	19176.7	8008.5	8005.25	8002.66		395.18	13828.7	13506	13499.2	13499.2
1200.08	76910.1		283.08	17581.2	16364.8	7968.9	7967.38	7965.37		395.08	13873.2	13503	13498.5	13498.5
1199.08	78303.6		282.98	15527.8	14148.8	7937.67	7937.11	7935.56		394.98	13862.9	13500.8	13497.9	13497.9
1198.08	77752		282.88	13894.5	12436.4	7913.16	7913.11	7911.92		394.88	13795.4	13499.2	13497.3	13497.3
1197.08	78526.5		282.78	12612.9	11137.4	7893.95	7894.15	7893.23		394.78	13684.8	13498.1	13496.8	13496.8
1196.08	80175.8		282.68	11702.7	10169.5	7878.87	7879.16	7878.46		394.68	13706.7	13497.1	13496.3	13496.3
1195.08	78619.7		282.58	11068.6	9460.35	7866.92	7867.22	7866.68		394.58	13706.4	13496.4	13495.9	13495.9
1194.08	78548.3		282.48	10497.4	8949.33	7857.33	7857.61	7857.2		394.48	13727.9	13495.7	13495.4	13495.4
1193.08	79427.6		282.38	10133.6	8586.84	7849.53	7849.76	7849.46		394.38	13730	13495.1	13494.9	13494.9
1192.08	78573.3		282.28	9738.33	8333.59	7843.08	7843.27	7843.04		394.28	13754.8	13494.6	13494.5	13494.5
1191.08	79789.2		282.18	9507.11	8159.19	7837.66	7837.81	7837.64		394.18	13699.4	13494.1	13494	13494
1190.08	78267		282.08	9332.97	8040.71	7833.03	7833.14	7833.01		394.08	13788.8	13493.6	13493.5	13493.5
1189.08	78884.9		281.98	9229.12	7961.22	7829.02	7829.11	7829.02		393.98	13786.4	13493.1	13493	13493
1188.08	79048.2		281.88	9119.9	7908.46	7825.55	7825.62	7825.55		393.88	13786.7	13492.6	13492.6	13492.6
1187.08	79360		281.78	9026.82	7873.75	7822.51	7822.56	7822.51		393.78	13814.8	13492.1	13492.1	13492.1
1186.08	78849.1		281.68	8830.41	7851.05	7819.85	7819.88	7819.84		393.68	13841.1	13491.7	13491.7	13491.7
1185.08	79943.8		281.58	8675.12	7836.22	7817.49	7817.52	7817.49		393.58	13783.5	13491.3	13491.3	13491.3
1184.08	80085.5		281.48	8505.41	7826.48	7815.41	7815.43	7815.41		393.48	13651	13491	13491	13491
1183.08	79691.5		281.38	8453.81	7820.01	7813.56	7813.58	7813.56		393.38	13484.2	13490.6	13490.6	13490.6
1182.08	80054		281.28	8273.98	7815.63	7811.93	7811.94	7811.93		393.28	13487.2	13490.2	13490.2	13490.2
1181.08	79855.1		281.18	8233.27	7812.59	7810.5	7810.51	7810.5		393.18	13544.7	13489.9	13489.9	13489.9
1180.08	80479		281.08	8217.37	7810.44	7809.27	7809.27	7809.27		393.08	13681.2	13489.7	13489.7	13489.7
1179.08	79318.9		280.98	8181.62	7808.84	7808.2	7808.2	7808.2		392.98	13811.7	13489.4	13489.4	13489.4
1178.08	80076.8		280.88	8191.9	7807.61	7807.26	7807.26	7807.26		392.88	13669.5	13489.3	13489.3	13489.3
1177.08	79362		280.78	8141.65	7806.58	7806.39	7806.39	7806.39		392.78	13571.7	13489.2	13489.2	13489.2
1176.08	81078.7		280.68	8061.68	7805.68	7805.58	7805.58	7805.58		392.68	13504.7	13489	13489	13489
1175.08	81226		280.58	8041.71	7804.86	7804.81	7804.81	7804.81		392.58	13463.6	13488.9	13488.9	13488.9
1174.08	81254.2		280.48	8060.78	7804.1	7804.07	7804.07	7804.07		392.48	13482.6	13488.7	13488.7	13488.7
1173.08	82778.2		280.38	8151.19	7803.43	7803.42	7803.42	7803.42		392.38	13472.1	13488.6	13488.6	13488.6
1172.08	80371.7		280.28	8158.46	7802.86	7802.86	7802.86	7802.86		392.28	13468.9	13488.6	13488.6	13488.6
1171.08	80377.8		280.18	8110.79	7802.37	7802.37	7802.37	7802.37		392.18	13501.7	13488.6	13488.6	13488.6
1170.08	81432.5		280.08	8033.46	7801.95	7801.95	7801.95	7801.95		392.08	13511.6	0	0	0
1169.08	80903.3		279.98	7797.37	7801.58	7801.58	7801.58	7801.58
1168.08	79977.4		279.88	7770.34	7801.26	7801.26	7801.26	7801.26
1167.08	82925.5		279.78	7816.77	7801.02	7801.02	7801.02	7801.02
1166.08	82409.8		279.68	7828.05	7800.87	7800.87	7800.87	7800.87
1165.08	82421.3		279.58	7834.81	7800.79	7800.79	7800.79	7800.79
1164.08	81809.8		279.48	7767.66	7800.78	7800.78	7800.78	7800.78
1163.08	81948.7		279.38	7690.53	7800.78	7800.78	7800.78	7800.78
1162.08	81590.9		279.28	7704.42	7800.78	7800.78	7800.78	7800.78
1161.08	83075.8		279.18	7820.02	7800.78	7800.78	7800.78	7800.78
1160.08	82389.1		279.08	7988.16	0	0	0	0
1159.08	83081.2
1158.08	81478.7
1157.08	83604.3
1156.08	83809.7
1155.08	82668.3
1154.08	81514.4
1153.08	82559.6
1152.08	82596.9
1151.08	83711.6
1150.08	85733.5
1149.08	85359.5
1148.08	83807.9
1147.08	83839.2
1146.08	82517.4
1145.08	84607.3
1144.08	83171.9
1143.08	83428.7
1142.08	83767.2
1141.08	83625.3
1140.08	86040.7
1139.08	85202.8
1138.08	82596.4
1137.08	84383.4
1136.08	84088.5
1135.08	85817.5
1134.08	85245.2
1133.08	84807.6
1132.08	84641.4
1131.08	85801.6
1130.08	85177
1129.08	87045.8
1128.08	85051
1127.08	84824.8
1126.08	84642.3
1125.08	84038.7
1124.08	86174.9
1123.08	85715.8
1122.08	85345.9
1121.08	88740.4
1120.08	85689.9
1119.08	86178.6
1118.08	85838.3
1117.08	85509.3
1116.08	85791.4
1115.08	83844.2
1114.08	82161.8
1113.08	85711.8
1112.08	84057.4
1111.08	84282.7
1110.08	86237
1109.08	85620.1
1108.08	87236.5
1107.08	86288.4
1106.08	85321.1
1105.08	86883.6
1104.08	86910.2
1103.08	85833.9
1102.08	85251.2
1101.08	82937.5
1100.08	81902.3
1099.08	82796.9
1098.08	81764.9
1097.08	80203.9
1096.08	79183.2
1095.08	80033.3
1094.08	78914.6
1093.08	78869.2
1092.08	79325
1091.08	78589.1
1090.08	79254.3
1089.08	78173
1088.08	78156.6
1087.08	78698
1086.08	79239.9
1085.08	78881.2
1084.08	80794.5
1083.08	78662.9
1082.08	80350.7
1081.08	77937.4
1080.08	78764.2
1079.08	78022.5
1078.08	78345.5
1077.08	80809.7
1076.08	81291
1075.08	80557.9
1074.08	79455
1073.08	78938.4
1072.08	80556.2
1071.08	82505.7
1070.08	82780.5
1069.08	81455.8
1068.08	82477.3
1067.08	83419.2
1066.08	82327
1065.08	82110.5
1064.08	82333.8
1063.08	83569.2
1062.08	81250.8
1061.08	84322.8
1060.08	81935.4
1059.08	81019.4
1058.08	81686.1
1057.08	83029.2
1056.08	84134.5
1055.08	85111.9
1054.08	82172.2
1053.08	84759.6
1052.08	83502.8
1051.08	85150.5
1050.08	85693.9
1049.08	85552.3
1048.08	85526.6
1047.08	84445.2
1046.08	85748
1045.08	85238.6
1044.08	83967.8
1043.08	86804.5
1042.08	85200
1041.08	85401.6
1040.08	87299.9
1039.08	85778.9
1038.08	87099.2
1037.08	86284.5
1036.08	88837.8
1035.08	88060.9
1034.08	89146.3
1033.08	87773.4
1032.08	87434.7
1031.08	87197.3
1030.08	89604.3
1029.08	88149.3
1028.08	88799.8
1027.08	90030.2
1026.08	88723.6
1025.08	90847.4
1024.08	90020.3
1023.08	91380.8
1022.08	90267.7
1021.08	90575.2
1020.08	91722.6
1019.08	91684.2
1018.08	90990.2
1017.08	94089.2
1016.08	93302.9
1015.08	93979.4
1014.08	93222.1
1013.08	93209.2
1012.08	90652.9
1011.08	94069.7
1010.08	91864.9
1009.08	91404
1008.08	92106.1
1007.08	94227
1006.08	94509.6
1005.08	96856
1004.08	96586.6
1003.08	95790.4
1002.08	98622
1001.08	99168.3
1000.08	98182.3
999.08	99514.9
998.08	99908
997.08	98361.4
996.08	99050.6
995.08	96195.7
994.08	95706
993.08	94890.9
992.08	96225.5
991.08	96067.1
990.08	93504
989.08	94143.7
988.08	93497.1
987.08	92823.1
986.08	91527
985.08	92860.3
984.08	92252.5
983.08	94288.1
982.08	98255.5
981.08	99111.8
980.08	103281
979.08	110309
978.08	110197
977.08	107558
976.08	105691
975.08	103734
974.08	102505
973.08	98473.5
972.08	99167.9
971.08	95975.8
970.08	93581.6
969.08	89213.2
968.08	85680.5
967.08	81341.7
966.08	78824.6
965.08	76579.1
964.08	76395.7
963.08	74107.3
962.08	75047.6
961.08	74899.2
960.08	73228.3
959.08	73996.5
958.08	75406
957.08	74923.6
956.08	75946.9
955.08	75589.8
954.08	76611.8
953.08	76980.5
952.08	74920.7
951.08	75487.9
950.08	75291
949.08	76578.5
948.08	76370.2
947.08	76065.6
946.08	76155.2
945.08	77388.4
944.08	76357.6
943.08	75199.5
942.08	77749.5
941.08	77180.4
940.08	78662.1
939.08	78065.8
938.08	77529.3
937.08	76629.2
936.08	75476
935.08	76526.6
934.08	77952.7
933.08	79284
932.08	77773.1
931.08	76927.4
930.08	78885.8
929.08	79398
928.08	79882.4
927.08	77877.1
926.08	77882.3
925.08	76949.9
924.08	80206.3
923.08	78491.7
922.08	80112.2
921.08	80261.3
920.08	79915
919.08	77328.7
918.08	78433.2
917.08	80758.9
916.08	80358.8
915.08	79560.2
914.08	81590.1
913.08	79939.9
912.08	80671.5
911.08	80748.2
910.08	79637.5
909.08	81281.6
908.08	80810.9
907.08	82423
906.08	81917.3
905.08	82878.1
904.08	80412.4
903.08	81053.6
902.08	82136
901.08	81960.3
900.08	81839.4
899.08	83912.4
898.08	81457.1
897.08	81686.6
896.08	82843.7
895.08	83377
894.08	83332.4
893.08	83653.6
892.08	82601
891.08	83604.9
890.08	84287.5
889.08	83944.1
888.08	82960.2
887.08	82723
886.08	84637.4
885.08	82889
884.08	83785
883.08	85219
882.08	84333.4
881.08	83777.8
880.08	84294.7
879.08	85404.7
878.08	84198.6
877.08	85174.8
876.08	85537.2
875.08	86292.8
874.08	85629.1
873.08	85034.8
872.08	85531.9
871.08	86157.6
870.08	86757.6
869.08	87170.7
868.08	87884.9
867.08	86482.7
866.08	87056
865.08	86143.7
864.08	86915.5
863.08	87431.2
862.08	87092.7
861.08	90203.2
860.08	89055.7
859.08	88794.1
858.08	87525.9
857.08	87661.7
856.08	88279.4
855.08	89621.1
854.08	89742.7
853.08	88942.5
852.08	89045.3
851.08	87252.3
850.08	89053.2
849.08	89070.1
848.08	89558.8
847.08	88981.3
846.08	88966.8
845.08	88740.5
844.08	88791.3
843.08	89044
842.08	89533.6
841.08	90420.1
840.08	90103.8
839.08	88232.1
838.08	90944.6
837.08	92099.3
836.08	91285.5
835.08	90304
834.08	91423.2
833.08	92884.5
832.08	93889.5
831.08	91626.5
830.08	92027
829.08	93153.6
828.08	91578.1
827.08	92745.3
826.08	93228.3
825.08	91738.4
824.08	93179.8
823.08	91205.3
822.08	92850.1
821.08	93017
820.08	92753.8
819.08	94227.7
818.08	94186.2
817.08	94230.9
816.08	94051.6
815.08	92769.7
814.08	92182
813.08	94567.6
812.08	93966.9
811.08	94028.3
810.08	95707
809.08	94555
808.08	95081.6
807.08	93502.9
806.08	95931.1
805.08	94926.9
804.08	95638.3
803.08	96030
802.08	95605.7
801.08	95740
800.08	97593.8
799.08	95983.6
798.08	97686.6
797.08	96536.5
796.08	96034.5
795.08	96707.1
794.08	96803.8
793.08	96470.3
792.08	98941.7
791.08	98626.2
790.08	97390
789.08	97972
788.08	98811.8
787.08	100369
786.08	97829.1
785.08	97050.2
784.08	98308.4
783.08	97360.3
782.08	98158
781.08	99279.7
780.08	99729.5
779.08	98887.2
778.08	100108
777.08	101166
776.08	98908.2
775.08	99359.1
774.08	101267
773.08	99593.5
772.08	100125
771.08	100219
770.08	101752
769.08	101835
768.08	100232
767.08	98384.1
766.08	102624
765.08	101252
764.08	101683
763.08	101381
762.08	101068
761.08	103019
760.08	101510
759.08	102845
758.08	102527
757.08	104106
756.08	102485
755.08	102222
754.08	102824
753.08	102292
752.08	103695
751.08	102858
750.08	103568
749.08	103980
748.08	102597
747.08	104032
746.08	103753
745.08	104424
744.08	103731
743.08	104317
742.08	105755
741.08	104901
740.08	103968
739.08	105043
738.08	103424
737.08	107224
736.08	106916
735.08	103100
734.08	105002
733.08	106163
732.08	106141
731.08	106002
730.08	107354
729.08	107331
728.08	108358
727.08	105878
726.08	106593
725.08	106812
724.08	108123
723.08	106744
722.08	106551
721.08	107756
720.08	107020
719.08	106130
718.08	106951
717.08	109931
716.08	109666
715.08	108283
714.08	109981
713.08	107620
712.08	108269
711.08	109690
710.08	110528
709.08	110327
708.08	110411
707.08	112345
706.08	109035
705.08	109456
704.08	108986
703.08	109612
702.08	111719
701.08	111791
700.08	111932
699.08	111573
698.08	111419
697.08	110371
696.08	111245
695.08	110944
694.08	111949
693.08	111182
692.08	110162
691.08	112644
690.08	113965
689.08	115523
688.08	115578
687.08	113224
686.08	114915
685.08	114279
684.08	114848
683.08	115331
682.08	114840
681.08	114634
680.08	115352
679.08	115115
678.08	112959
677.08	114797
676.08	115441
675.08	116641
674.08	115094
673.08	116039
672.08	113313
671.08	119378
670.08	116758
669.08	118720
668.08	115453
667.08	115614
666.08	117878
665.08	117876
664.08	117155
663.08	117585
662.08	119198
661.08	120185
660.08	118345
659.08	118008
658.08	117282
657.08	119941
656.08	118211
655.08	118642
654.08	119501
653.08	120317
652.08	117403
651.08	119895
650.08	120160
649.08	118621
648.08	121573
647.08	119860
646.08	119745
645.08	120744
644.08	119975
643.08	120065
642.08	118826
641.08	120367
640.08	122264
639.08	119825
638.08	122524
637.08	123504
636.08	120482
635.08	122963
634.08	122869
633.08	121503
632.08	122703
631.08	125688
630.08	122142
629.08	123083
628.08	123551
627.08	125723
626.08	123900
625.08	125033
624.08	123424
623.08	124313
622.08	124009
621.08	125458
620.08	124990
619.08	125036
618.08	126026
617.08	125230
616.08	123904
615.08	125605
614.08	126513
613.08	125585
612.08	127439
611.08	127085
610.08	128704
609.08	127337
608.08	126738
607.08	128922
606.08	128534
605.08	131083
604.08	129872
603.08	126780
602.08	128810
601.08	129400
600.08	128098
599.08	129151
598.08	128730
597.08	129945
596.08	129305
595.08	129132
594.08	129660
593.08	129246
592.08	130279
591.08	130435
590.08	132426
589.08	130960
588.08	130705
587.08	129530
586.08	130583
585.08	129074
584.08	129634
583.08	131925
582.08	134258
581.08	131996
580.08	134468
579.08	132682
578.08	133203
577.08	133955
576.08	134121
575.08	133100
574.08	133244
573.08	132834
572.08	134535
571.08	133447
570.08	132497
569.08	132652
568.08	133448
567.08	133216
566.08	132364
565.08	131814
564.08	132486
563.08	132984
562.08	133808
561.08	133936
560.08	136265
559.08	137716
558.08	139372
557.08	141315
556.08	141162
555.08	142085
554.08	143483
553.08	143614
552.08	142131
551.08	142244
550.08	139366
549.08	134021
548.08	131956
547.08	133726
546.08	132248
545.08	131989
544.08	125831
543.08	121717
542.08	120903
541.08	121164
540.08	117453
539.08	115121
538.08	117691
537.08	117623
536.08	115172
535.08	117766
534.08	126410
533.08	172772
532.08	292770
531.08	357977
530.08	259466
529.08	149263
528.08	114005
527.08	110416
526.08	108117
525.08	105990
524.08	106853
523.08	104284
522.08	105380
521.08	105502
520.08	105021
519.08	107535
518.08	107652
517.08	105586
516.08	105760
515.08	105720
514.08	104959
513.08	105646
512.08	106307
511.08	105001
510.08	106764
509.08	106816
508.08	107163
507.08	107165
506.08	107630
505.08	107423
504.08	108150
503.08	107567
502.08	108206
501.08	107166
500.08	106930
499.08	107318
498.08	108294
497.08	108518
496.08	110121
495.08	110387
494.08	107043
493.08	105768
492.08	107534
491.08	108811
490.08	107046
489.08	108127
488.08	110416
487.08	109369
486.08	110378
485.08	108937
484.08	109242
483.08	110685
482.08	110137
481.08	110136
480.08	109180
479.08	109238
478.08	111601
477.08	110126
476.08	109283
475.08	110552
474.08	110951
473.08	110911
472.08	109930
471.08	109997
470.08	111962
469.08	113594
468.08	112294
467.08	112680
466.08	111754
465.08	111297
464.08	113366
463.08	112355
462.08	114400
461.08	111142
460.08	112938
459.08	112577
458.08	110032
457.08	111810
456.08	113003
455.08	112502
454.08	113983
453.08	111310
452.08	112951
451.08	113024
450.08	113419
449.08	113113
448.08	112500
447.08	113681
446.08	113327
445.08	113532
444.08	112650
443.08	113727
442.08	113691
441.08	111454
440.08	113915
439.08	115545
438.08	116429
437.08	115035
436.08	112173
435.08	113614
434.08	112728
433.08	112279
432.08	112756
431.08	112248
430.08	111356
429.08	114325
428.08	113955
427.08	115924
426.08	114360
425.08	116673
424.08	117993
423.08	115885
422.08	118530
421.08	118530
420.08	114169
419.08	117913
418.08	114044
417.08	110927
416.08	109506
415.08	108243
414.08	105139
413.08	104129
412.08	100946
411.08	99908.3
410.08	98112.2
409.08	96402.7
408.08	96051
407.08	95758
406.08	95125.1
405.08	96153.5
404.08	98368.1
403.08	101450
402.08	114118
401.08	126113
400.08	181904
399.08	255360
398.08	209970
397.08	120789
396.08	91438.8
395.08	87440.9
394.08	85778.8
393.08	86524.7
392.08	86061.3
391.08	84725.6
390.08	85892.1
389.08	85837.3
388.08	86232
387.08	86529.4
386.08	86115.2
385.08	88106.7
384.08	84926.9
383.08	85944.6
382.08	85808
381.08	86035.1
380.08	87350
379.08	86562.7
378.08	87247.7
377.08	87823.4
376.08	87311.9
375.08	88915.7
374.08	87878
373.08	88360.5
372.08	89084.5
371.08	89502.3
370.08	89089.4
369.08	88357.8
368.08	88771.7
367.08	88479
366.08	89308.2
365.08	89720.1
364.08	89098.8
363.08	90486.8
362.08	89718
361.08	91379.6
360.08	90499.7
359.08	89776.4
358.08	89474.6
357.08	90587.4
356.08	90577.9
355.08	91226.5
354.08	89535.8
353.08	90892.8
352.08	92407.1
351.08	94651.4
350.08	94372.9
349.08	93829.4
348.08	94685.5
347.08	99209.1
346.08	97200.8
345.08	93769.4
344.08	91499
343.08	92044
342.08	92046.8
341.08	93245.2
340.08	94852.8
339.08	92610.2
338.08	93048.2
337.08	95058.2
336.08	94790
335.08	95090.7
334.08	94089.1
333.08	95452.1
332.08	94340.1
331.08	95642.6
330.08	94694.2
329.08	95301.7
328.08	95019.1
327.08	94499.1
326.08	94191.9
325.08	94928.3
324.08	93971.2
323.08	94226.4
322.08	93667.3
321.08	93732.4
320.08	94975.6
319.08	96252.3
318.08	93496.7
317.08	96099.5
316.08	97186.9
315.08	99556
314.08	100675
313.08	101534
312.08	102121
311.08	104253
310.08	105390
309.08	106866
308.08	106362
307.08	106294
306.08	105252
305.08	103703
304.08	98837
303.08	93862.5
302.08	89067.7
301.08	82743.5
300.08	75911.9
299.08	68742.2
298.08	62264.3
297.08	59132
296.08	53499
295.08	48975.2
294.08	45954.6
293.08	44155.8
292.08	43889.5
291.08	43186.8
290.08	45225.3
289.08	53009.6
288.08	82916.6
287.08	139442
286.08	305439
285.08	556443
284.08	500856
283.08	171434
282.08	41998.9
281.08	21458.5
280.08	17465.2
279.08	13994.2
278.08	12373.7
277.08	11556.1
276.08	10719.6
275.08	10342.2
274.08	10468.6
273.08	9888.85
272.08	10032.7
271.08	10621
270.08	11001.7
269.08	10582.1
268.08	12851.6
267.08	12891.5
266.08	10885.9
265.08	10912.4
264.08	9704.31
263.08	9601.27
262.08	9771.44
261.08	10199.6
260.08	9927.84
259.08	9941.26
258.08	9861.82
257.08	9308.83
256.08	9721.01
255.08	9608.65
254.08	9584.79
253.08	9712.69
252.08	9590.56
251.08	9789.92
250.08	9183.73
249.08	9448.55
248.08	9582.61
247.08	9514.96
246.08	9048.41
245.08	9419.73
244.08	9529.6
243.08	9024.57
242.08	9495.79
241.08	9190.51
240.08	9128.95
239.08	9034.3
238.08	9271.61
237.08	8723.3
236.08	9039.12
235.08	9793.03
234.08	9505.06
233.08	10113
232.08	11664.6
231.08	11463.5
230.08	10730.7
229.08	10552.9
228.08	9482.26
227.08	9488.92
226.08	9146.41
225.08	9442.88
224.08	9174.01
223.08	9184.18
222.08	9422.05
221.08	9660.04
220.08	9305.75
219.08	9236.9
218.08	9588.79
217.08	9044.31
216.08	9205.34
215.08	9344.46
214.08	9157.39
213.08	9317.84
212.08	9417.46
211.08	8896.46
210.08	8783.68
209.08	8510.75
208.08	8997.8
207.08	8587.77
206.08	8386.66
205.08	8659.06
204.08	8730.3
203.08	8951.12
202.08	8530.95
201.08	8592.39
200.08	9509.62
199.08	10665.4
198.08	13092
197.08	15045.5
196.08	12994.3
195.08	10116
194.08	9358.55
193.08	9049.95
192.08	9486.93
191.08	8844.5
190.08	9137.25
189.08	9232.83
188.08	9198.01
187.08	9396.8
186.08	9408.64
185.08	8551.3
184.08	8623.06
183.08	8613.1
182.08	9422.77
181.08	9136.25
180.08	9389.66
179.08	9371.97
178.08	8944.29
177.08	9371.46
176.08	9118.46
175.08	9268.35
174.08	9654.78
173.08	9461.23
172.08	9710.26
171.08	9350.61
170.08	9919.19
169.08	11725.2
168.08	13967.6
167.08	15054.3
166.08	10521.2
165.08	9737.74
164.08	9224.93
163.08	9906.93
162.08	8375.38
161.08	9170.8
160.08	8749.38
159.08	8900.54
158.08	9049.43
157.08	8781.95
156.08	9874.96
155.08	12467
154.08	20348.2
153.08	31827.9
152.08	25383.6
151.08	14925.7
150.08	10419.8
149.08	9449.05
148.08	9035.16
147.08	8612.01
146.08	8659.73
145.08	8340.74
144.08	8714.73
143.08	8432.26
142.08	8242.36
141.08	8248.52
140.08	8472.89
139.08	8234.13
138.08	8320.93
137.08	8853.24
136.08	8704.85
135.08	8617.71
134.08	8924.68
133.08	8496.63
132.08	8731.23
131.08	8505.87
130.08	8775.54
129.08	8508.29
128.08	8204.46
127.08	8379.81
126.08	8763.51
125.08	8995
124.08	8716.7
123.08	8782.4
122.08	9433.99
121.08	8865.83
120.08	9315.93
119.08	9466.14
118.08	9628.49
117.08	9826.97
116.08	9135.4
115.08	8436.85
114.08	9371.81
113.08	8261.48
112.08	7902.16
111.08	8128.74
110.08	8387.94
109.08	8022.02
108.08	7613.88
107.08	8385.31
106.08	7540.92
105.08	8768.21
104.08	9362.61
103.08	17571.5
102.08	34595
101.08	28238.1
100.08	12297.8
99.08	8903.47
98.08	8426.93
97.08	7890.46
96.08	7773.25
95.08	8180.36
94.08	8123.59
93.08	7982.31
92.08	8331.69
91.08	7302.81
90.08	8426.8
89.08	8460.28
88.08	8284.14
87.08	8465.12
86.08	7908.81
85.08	8170.86
84.08	7921.76
83.08	7796.17
82.08	7850.1
81.08	8145.88
80.08	8381.46
79.08	8075.35
78.08	7737.57
77.08	7879.53
76.08	8568.2
75.08	8683.08
74.08	8597.25
73.08	8787.57
72.08	8652.72
71.08	8129.06
70.08	8153.22
69.08	8314.43
68.08	7924.01
67.08	8623.3
66.08	9095.11
65.08	7946.86
64.08	8641.71
63.08	9014.27
62.08	8188.56
61.08	8431.31
60.08	8184.51
59.08	8181.88
58.08	8081.69
57.08	8318.85
56.08	8433.34
55.08	8000
54.08	8493.07
53.08	8319.83
52.08	8538.59
51.08	8592.9
50.08	8289.12
49.08	9021.25
48.08	9037.93
47.08	9115.87
46.08	8857.55
45.08	8856.25
44.08	9207.13
43.08	9197.89
42.08	9167.61
41.08	9157.5
40.08	8877.06
39.08	8171.89
38.08	8434.71
37.08	8348.07
36.08	7766.05
35.08	7724.99
34.08	7401.01
33.08	7382.33
32.08	7538.37
31.08	8094.17
30.08	8189.59
29.08	8430.81
28.08	9008.43
27.08	10675.5
26.08	12497
25.08	13782.4
24.08	13415
23.08	12307.7
22.08	10742.7
21.08	9201.86
20.08	8566.48
19.08	9253.37
18.08	11065.9
17.08	11190.5
16.08	10822.4
15.08	9504.77
14.08	10037.7
13.08	9114.84
12.08	7103.78
11.08	6532.82
10.08	6047.16
9.08	5961.04
8.08	5290.57
7.08	4616.55
6.08	4000.1
5.08	3470.8
4.08	3621.98
3.08	3294.78
2.08	1582.31
1.08	512.623
0.08	206.291
-0.92	181.875
-1.92	130.098
-2.92	65.6676
-3.92	59.5333
-4.92	90.0785
-5.92	89.593
-6.92	48.3581
-7.92	88.7315
-8.92	71.1276
-9.92	39.0545

## Sheet: Fig. 3a
p-n-CD			p-CD			n-CD
-0.65	554573000		-1.14	797308000		-0.71	334537000
-0.6	625354000		-1.09	791640000		-0.66	350819000
-0.55	751502000		-1.04	780718000		-0.61	383314000
-0.5	930163000		-0.99	764302000		-0.56	424725000
-0.45	1154600000		-0.94	751158000		-0.51	462566000
-0.4	1377510000		-0.89	739493000		-0.46	495567000
-0.35	1555970000		-0.84	727242000		-0.41	521924000
-0.3	1687520000		-0.79	716102000		-0.36	557536000
-0.25	1821620000		-0.74	705716000		-0.31	597084000
-0.2	1925830000		-0.69	692756000		-0.26	631971000
-0.15	1983720000		-0.64	675011000		-0.21	656529000
-0.1	2015980000		-0.59	657496000		-0.16	684841000
-0.05	2017110000		-0.54	639257000		-0.11	724872000
0	1995830000		-0.49	615962000		-0.06	767780000
0.05	1928920000		-0.44	589737000		-0.01	811564000
0.1	1810480000		-0.39	559913000		0.04	851054000
0.15	1668480000		-0.34	526816000		0.09	890357000
0.2	1523920000		-0.29	499491000		0.14	926717000
0.25	1388720000		-0.24	479474000		0.19	963415000
0.3	1266060000		-0.19	460676000		0.24	998442000
0.35	1166160000		-0.14	436721000		0.29	1030860000
0.4	1091860000		-0.09	411364000		0.34	1062170000
			-0.04	389241000		0.39	1093520000
			0.01	368453000		0.44	1127440000
			0.06	349644000		0.49	1156310000
			0.11	333618000		0.54	1185550000
			0.16	319764000		0.59	1216470000
			0.21	306203000		0.64	1245570000
			0.26	296388000		0.69	1279060000
			0.31	293367000		0.74	1304800000
						0.79	1328050000
						0.84	1369120000
						0.89	1446440000

## Sheet: Fig. 3b
p-n-CD						p-CD						n-CD
Wavelength (nm)	Intensity (a.u.)		hν (eV)	(αhν)1/2		Wavelength (nm)	Intensity (a.u.)		hν (eV)	(αhν)1/2		Wavelength (nm)	Intensity (a.u.)		hν (eV)	(αhν)1/2
900	0.02		1.55391	0.11826		900	0.005		1.38125	0.0831		900	0.099		1.38125	0.0187
899	0.016		1.55585	0.12473		899	0.006		1.38279	0.09109		899	0.096		1.38279	0.01762
898	0.014		1.5578	0.12481		898	0.004		1.38433	0.07441		898	0.097		1.38433	0.01803
897	0.013		1.55976	0.12489		897	0.006		1.38587	0.09119		897	0.094		1.38587	0.01697
896	0.012		1.56171	0.11856		896	0.007		1.38742	0.09855		896	0.094		1.38742	0.01701
895	0.014		1.56368	0.12505		895	0.007		1.38897	0.0986		895	0.094		1.38897	0.01705
894	0.014		1.56565	0.13123		894	0.006		1.39052	0.09134		894	0.088		1.39052	0.01497
893	0.013		1.56762	0.1252		893	0.003		1.39208	0.06462		893	0.091		1.39208	0.01605
892	0.013		1.5696	0.12528		892	0.006		1.39364	0.09144		892	0.092		1.39364	0.01644
891	0.011		1.57159	0.13148		891	0.004		1.3952	0.0747		891	0.089		1.3952	0.01542
890	0.011		1.57358	0.13156		890	0.002		1.39677	0.05285		890	0.088		1.39677	0.01511
889	0.009		1.57557	0.13165		889	0.004		1.39834	0.07479		889	0.088		1.39834	0.01514
888	0.008		1.57757	0.13173		888	0.003		1.39992	0.06481		888	0.087		1.39992	0.01483
887	0.011		1.57957	0.13182		887	0.004		1.40149	0.07487		887	0.087		1.40149	0.01487
886	0.007		1.58158	0.12576		886	0.004		1.40308	0.07492		886	0.086		1.40308	0.01456
885	0.008		1.5836	0.13198		885	0.003		1.40466	0.06492		885	0.086		1.40466	0.01459
884	0.008		1.58562	0.13794		884	0.002		1.40625	0.05303		884	0.084		1.40625	0.01395
883	0.009		1.58764	0.13803		883	0.001		1.40784	0.03752		883	0.085		1.40784	0.01432
882	0.006		1.58967	0.13224		882	0.003		1.40944	0.06503		882	0.083		1.40944	0.01369
881	0.007		1.59171	0.1382		881	0.005		1.41104	0.084		881	0.084		1.41104	0.01405
880	0.008		1.59375	0.13829		880	0.002		1.41264	0.05315		880	0.08		1.41264	0.01277
879	0.007		1.5958	0.13838		879	0.001		1.41425	0.03761		879	0.081		1.41425	0.01312
878	0.007		1.59785	0.13258		878	0.003		1.41586	0.06517		878	0.082		1.41586	0.01348
877	0.007		1.5999	0.13856		877	0.003		1.41747	0.06521		877	0.079		1.41747	0.01254
876	0.007		1.60197	0.13865		876	0.003		1.41909	0.06525		876	0.081		1.41909	0.01321
875	0.007		1.60403	0.13874		875	0.004		1.42071	0.07538		875	0.082		1.42071	0.01357
874	0.008		1.6061	0.13883		874	0.004		1.42234	0.07543		874	0.079		1.42234	0.01263
873	0.007		1.60818	0.14459		873	0.003		1.42397	0.06536		873	0.079		1.42397	0.01265
872	0.006		1.61027	0.13901		872	0.003		1.4256	0.0654		872	0.081		1.4256	0.01333
871	0.007		1.61235	0.1391		871	0.002		1.42724	0.05343		871	0.078		1.42724	0.01239
870	0.005		1.61445	0.13919		870	0.002		1.42888	0.05346		870	0.079		1.42888	0.01274
869	0.006		1.61655	0.14497		869	0.002		1.43052	0.05349		869	0.079		1.43052	0.01277
868	0.007		1.61865	0.14506		868	0.002		1.43217	0.05352		868	0.079		1.43217	0.0128
867	0.005		1.62076	0.14515		867	0.003		1.43382	0.06559		867	0.078		1.43382	0.01251
866	0.007		1.62288	0.15073		866	0.003		1.43548	0.06562		866	0.079		1.43548	0.01286
865	0.005		1.625	0.14534		865	0.003		1.43714	0.06566		865	0.078		1.43714	0.01257
864	0.005		1.62713	0.14544		864	0.001		1.4388	0.03793		864	0.079		1.4388	0.01292
863	0.004		1.62926	0.14553		863	0.004		1.44047	0.07591		863	0.079		1.44047	0.01295
862	0.007		1.6314	0.15113		862	0.002		1.44214	0.05371		862	0.08		1.44214	0.01331
861	0.005		1.63354	0.15123		861	0.002		1.44382	0.05374		861	0.077		1.44382	0.01236
860	0.006		1.63569	0.14582		860	0.002		1.44549	0.05377		860	0.078		1.44549	0.01271
859	0.006		1.63785	0.15143		859	0.002		1.44718	0.0538		859	0.078		1.44718	0.01274
858	0.005		1.64001	0.15153		858	0.002		1.44886	0.05383		858	0.079		1.44886	0.0131
857	0.005		1.64217	0.15163		857	0.003		1.45055	0.06597		857	0.08		1.45055	0.01347
856	0.006		1.64435	0.15173		856	0.002		1.45225	0.05389		856	0.081		1.45225	0.01384
855	0.006		1.64652	0.15716		855	0.003		1.45395	0.06604		855	0.08		1.45395	0.01353
854	0.005		1.64871	0.15193		854	0.002		1.45565	0.05396		854	0.081		1.45565	0.0139
853	0.006		1.6509	0.15203		853	0.004		1.45736	0.07635		853	0.08		1.45736	0.01359
852	0.007		1.65309	0.15747		852	0.002		1.45907	0.05402		852	0.08		1.45907	0.01362
851	0.005		1.65529	0.15757		851	0.002		1.46078	0.05405		851	0.08		1.46078	0.01366
850	0.006		1.6575	0.15768		850	0.002		1.4625	0.05408		850	0.08		1.4625	0.01369
849	0.006		1.65971	0.15778		849	0.003		1.46422	0.06628		849	0.08		1.46422	0.01372
848	0.006		1.66193	0.15789		848	0.003		1.46595	0.06632		848	0.081		1.46595	0.0141
847	0.006		1.66416	0.16318		847	0.003		1.46768	0.06636		847	0.081		1.46768	0.01413
846	0.006		1.66639	0.1581		846	0.004		1.46941	0.07667		846	0.082		1.46941	0.01452
845	0.007		1.66862	0.1634		845	0.003		1.47115	0.06643		845	0.081		1.47115	0.0142
844	0.006		1.67087	0.1635		844	0.002		1.4729	0.05428		844	0.082		1.4729	0.01459
843	0.006		1.67312	0.16361		843	0.003		1.47464	0.06651		843	0.082		1.47464	0.01462
842	0.007		1.67537	0.16876		842	0.002		1.4764	0.05434		842	0.082		1.4764	0.01466
841	0.006		1.67763	0.16888		841	0.003		1.47815	0.06659		841	0.082		1.47815	0.01469
840	0.006		1.6799	0.16395		840	0.004		1.47991	0.07694		840	0.083		1.47991	0.01509
839	0.007		1.68217	0.16406		839	0.004		1.48167	0.07699		839	0.083		1.48167	0.01512
838	0.007		1.68445	0.16922		838	0.004		1.48344	0.07703		838	0.083		1.48344	0.01516
837	0.006		1.68674	0.16934		837	0.003		1.48522	0.06675		837	0.084		1.48522	0.01556
836	0.007		1.68903	0.17436		836	0.003		1.48699	0.06679		836	0.084		1.48699	0.0156
835	0.007		1.69133	0.16957		835	0.002		1.48877	0.05457		835	0.084		1.48877	0.01564
834	0.006		1.69363	0.1746		834	0.003		1.49056	0.06687		834	0.085		1.49056	0.01605
833	0.007		1.69594	0.17472		833	0.004		1.49235	0.07726		833	0.085		1.49235	0.01609
832	0.008		1.69826	0.17484		832	0.003		1.49414	0.06695		832	0.085		1.49414	0.01613
831	0.006		1.70058	0.17496		831	0.005		1.49594	0.08649		831	0.085		1.49594	0.01617
830	0.008		1.70291	0.17988		830	0.004		1.49774	0.0774		830	0.085		1.49774	0.01621
829	0.007		1.70525	0.18		829	0.003		1.49955	0.06707		829	0.086		1.49955	0.01663
828	0.008		1.70759	0.1848		828	0.004		1.50136	0.07749		828	0.085		1.50136	0.01629
827	0.007		1.70994	0.18025		827	0.005		1.50317	0.08669		827	0.087		1.50317	0.0171
826	0.008		1.71229	0.18963		826	0.003		1.50499	0.06719		826	0.087		1.50499	0.01714
825	0.008		1.71466	0.18518		825	0.005		1.50682	0.0868		825	0.087		1.50682	0.01719
824	0.007		1.71702	0.18989		824	0.004		1.50865	0.07768		824	0.087		1.50865	0.01723
823	0.007		1.7194	0.19002		823	0.003		1.51048	0.06732		823	0.088		1.51048	0.01767
822	0.008		1.72178	0.19463		822	0.005		1.51232	0.08696		822	0.088		1.51232	0.01771
821	0.008		1.72417	0.19476		821	0.005		1.51416	0.08701		821	0.087		1.51416	0.01735
820	0.007		1.72656	0.19928		820	0.005		1.51601	0.08706		820	0.087		1.51601	0.0174
819	0.008		1.72896	0.2037		819	0.006		1.51786	0.09543		819	0.088		1.51786	0.01784
818	0.008		1.73137	0.20385		818	0.005		1.51971	0.08717		818	0.088		1.51971	0.01788
817	0.008		1.73379	0.20819		817	0.004		1.52157	0.07801		817	0.09		1.52157	0.01875
816	0.008		1.73621	0.20834		816	0.004		1.52344	0.07806		816	0.089		1.52344	0.01838
815	0.01		1.73864	0.21261		815	0.005		1.52531	0.08733		815	0.09		1.52531	0.01885
814	0.008		1.74107	0.21682		814	0.005		1.52718	0.08738		814	0.089		1.52718	0.01847
813	0.008		1.74351	0.21697		813	0.005		1.52906	0.08744		813	0.09		1.52906	0.01894
812	0.009		1.74596	0.2211		812	0.006		1.53094	0.09584		812	0.09		1.53094	0.01898
811	0.009		1.74842	0.22518		811	0.006		1.53283	0.0959		811	0.091		1.53283	0.01946
810	0.008		1.75088	0.22919		810	0.006		1.53472	0.09596		810	0.091		1.53472	0.0195
809	0.009		1.75335	0.23314		809	0.005		1.53662	0.08765		809	0.091		1.53662	0.01955
808	0.009		1.75583	0.23704		808	0.005		1.53852	0.08771		808	0.091		1.53852	0.0196
807	0.009		1.75831	0.24088		807	0.005		1.54043	0.08776		807	0.091		1.54043	0.01965
806	0.009		1.7608	0.24468		806	0.006		1.54234	0.0962		806	0.091		1.54234	0.0197
805	0.01		1.7633	0.24843		805	0.006		1.54425	0.09626		805	0.093		1.54425	0.02063
804	0.009		1.7658	0.25561		804	0.006		1.54618	0.09632		804	0.091		1.54618	0.0198
803	0.008		1.76831	0.25922		803	0.006		1.5481	0.09638		803	0.093		1.5481	0.02073
802	0.009		1.77083	0.2628		802	0.006		1.55003	0.09644		802	0.093		1.55003	0.02078
801	0.01		1.77336	0.26964		801	0.006		1.55197	0.0965		801	0.093		1.55197	0.02083
800	0.009		1.77589	0.27311		800	0.006		1.55391	0.09656		800	0.092		1.55391	0.02044
799	0.01		1.77843	0.27973		799	0.006		1.55585	0.09662		799	0.093		1.55585	0.02094
798	0.01		1.78098	0.28623		798	0.007		1.5578	0.10443		798	0.094		1.5578	0.02144
797	0.01		1.78354	0.28953		797	0.005		1.55976	0.08831		797	0.093		1.55976	0.02104
796	0.009		1.7861	0.2928		796	0.007		1.56171	0.10456		796	0.094		1.56171	0.02155
795	0.01		1.78867	0.29905		795	0.006		1.56368	0.09686		795	0.095		1.56368	0.02207
794	0.011		1.79125	0.3052		794	0.006		1.56565	0.09692		794	0.094		1.56565	0.02166
793	0.01		1.79383	0.30834		793	0.006		1.56762	0.09698		793	0.095		1.56762	0.02218
792	0.01		1.79642	0.31433		792	0.008		1.5696	0.11206		792	0.095		1.5696	0.02223
791	0.011		1.79902	0.3174		791	0.007		1.57159	0.10489		791	0.096		1.57159	0.02276
790	0.011		1.80163	0.32603		790	0.007		1.57358	0.10495		790	0.095		1.57358	0.02235
789	0.011		1.80425	0.32627		789	0.007		1.57557	0.10502		789	0.096		1.57557	0.02288
788	0.011		1.80687	0.33199		788	0.006		1.57757	0.09729		788	0.097		1.57757	0.02342
787	0.011		1.8095	0.33223		787	0.006		1.57957	0.09735		787	0.096		1.57957	0.02299
786	0.01		1.81214	0.33788		786	0.007		1.58158	0.10522		786	0.096		1.58158	0.02305
785	0.011		1.81478	0.3408		785	0.008		1.5836	0.11256		785	0.097		1.5836	0.0236
784	0.012		1.81743	0.34634		784	0.008		1.58562	0.11263		784	0.097		1.58562	0.02366
783	0.012		1.8201	0.34659		783	0.008		1.58764	0.1127		783	0.097		1.58764	0.02372
782	0.011		1.82276	0.34685		782	0.007		1.58967	0.10549		782	0.097		1.58967	0.02378
781	0.012		1.82544	0.34972		781	0.007		1.59171	0.10556		781	0.099		1.59171	0.02483
780	0.012		1.82813	0.34998		780	0.007		1.59375	0.10562		780	0.097		1.59375	0.0239
779	0.012		1.83082	0.35024		779	0.007		1.5958	0.10569		779	0.099		1.5958	0.02496
778	0.011		1.83352	0.35049		778	0.007		1.59785	0.10576		778	0.099		1.59785	0.02502
777	0.012		1.83623	0.35336		777	0.008		1.5999	0.11313		777	0.099		1.5999	0.02509
776	0.012		1.83894	0.35101		776	0.008		1.60197	0.11321		776	0.099		1.60197	0.02515
775	0.012		1.84167	0.35127		775	0.008		1.60403	0.11328		775	0.1		1.60403	0.02573
774	0.012		1.8444	0.3489		774	0.008		1.6061	0.11335		774	0.1		1.6061	0.0258
773	0.013		1.84714	0.34916		773	0.008		1.60818	0.11343		773	0.099		1.60818	0.02535
772	0.012		1.84989	0.34676		772	0.009		1.61027	0.12038		772	0.1		1.61027	0.02593
771	0.012		1.85265	0.34434		771	0.008		1.61235	0.11357		771	0.101		1.61235	0.02652
770	0.012		1.85541	0.3446		770	0.008		1.61445	0.11365		770	0.1		1.61445	0.02606
769	0.013		1.85818	0.34485		769	0.008		1.61655	0.11372		769	0.1		1.61655	0.02613
768	0.013		1.86097	0.3424		768	0.009		1.61865	0.1207		768	0.101		1.61865	0.02673
767	0.013		1.86376	0.33718		767	0.008		1.62076	0.11387		767	0.102		1.62076	0.02733
766	0.014		1.86655	0.33743		766	0.008		1.62288	0.11394		766	0.101		1.62288	0.02687
765	0.013		1.86936	0.33491		765	0.009		1.625	0.12093		765	0.102		1.625	0.02747
764	0.013		1.87218	0.33235		764	0.009		1.62713	0.12101		764	0.102		1.62713	0.02755
763	0.013		1.875	0.3326		763	0.009		1.62926	0.12109		763	0.102		1.62926	0.02762
762	0.014		1.87783	0.33002		762	0.01		1.6314	0.12773		762	0.103		1.6314	0.02824
761	0.014		1.88067	0.32741		761	0.009		1.63354	0.12125		761	0.103		1.63354	0.02831
760	0.013		1.88352	0.32766		760	0.009		1.63569	0.12133		760	0.102		1.63569	0.02784
759	0.014		1.88638	0.32502		759	0.009		1.63785	0.12141		759	0.103		1.63785	0.02846
758	0.014		1.88925	0.32235		758	0.009		1.64001	0.12149		758	0.103		1.64001	0.02853
757	0.014		1.89212	0.31965		757	0.009		1.64217	0.12157		757	0.105		1.64217	0.02973
756	0.014		1.89501	0.32284		756	0.009		1.64435	0.12165		756	0.103		1.64435	0.02869
755	0.015		1.8979	0.32309		755	0.009		1.64652	0.12173		755	0.104		1.64652	0.02932
754	0.014		1.9008	0.32038		754	0.009		1.64871	0.12181		754	0.104		1.64871	0.0294
753	0.014		1.90371	0.32063		753	0.01		1.6509	0.12849		753	0.105		1.6509	0.03005
752	0.015		1.90663	0.32087		752	0.01		1.65309	0.12857		752	0.104		1.65309	0.02956
751	0.015		1.90956	0.31813		751	0.01		1.65529	0.12866		751	0.106		1.65529	0.03079
750	0.015		1.9125	0.31837		750	0.01		1.6575	0.12874		750	0.105		1.6575	0.03029
749	0.015		1.91545	0.32161		749	0.01		1.65971	0.12883		749	0.106		1.65971	0.03095
748	0.015		1.9184	0.32186		748	0.01		1.66193	0.12892		748	0.105		1.66193	0.03045
747	0.016		1.92137	0.32211		747	0.01		1.66416	0.129		747	0.106		1.66416	0.03112
746	0.015		1.92434	0.32236		746	0.01		1.66639	0.12909		746	0.106		1.66639	0.0312
745	0.016		1.92733	0.32261		745	0.011		1.66862	0.13548		745	0.107		1.66862	0.03188
744	0.016		1.93032	0.32583		744	0.01		1.67087	0.12926		744	0.106		1.67087	0.03137
743	0.016		1.93332	0.32609		743	0.011		1.67312	0.13566		743	0.107		1.67312	0.03205
742	0.017		1.93633	0.32929		742	0.011		1.67537	0.13575		742	0.107		1.67537	0.03214
741	0.017		1.93935	0.33248		741	0.01		1.67763	0.12952		741	0.108		1.67763	0.03283
740	0.016		1.94238	0.33565		740	0.011		1.6799	0.13594		740	0.108		1.6799	0.03292
739	0.016		1.94542	0.33591		739	0.011		1.68217	0.13603		739	0.108		1.68217	0.03301
738	0.017		1.94847	0.33906		738	0.011		1.68445	0.13612		738	0.108		1.68445	0.0331
737	0.017		1.95153	0.33932		737	0.011		1.68674	0.13621		737	0.109		1.68674	0.0338
736	0.018		1.9546	0.34246		736	0.011		1.68903	0.13631		736	0.109		1.68903	0.03389
735	0.017		1.95768	0.34557		735	0.011		1.69133	0.1364		735	0.109		1.69133	0.03399
734	0.018		1.96076	0.34867		734	0.011		1.69363	0.13649		734	0.109		1.69363	0.03408
733	0.018		1.96386	0.35174		733	0.011		1.69594	0.13658		733	0.109		1.69594	0.03417
732	0.018		1.96697	0.3548		732	0.011		1.69826	0.13668		732	0.109		1.69826	0.03427
731	0.018		1.97009	0.36059		731	0.011		1.70058	0.13677		731	0.11		1.70058	0.03499
730	0.019		1.97321	0.36088		730	0.012		1.70291	0.14295		730	0.11		1.70291	0.03509
729	0.019		1.97635	0.36116		729	0.012		1.70525	0.14305		729	0.11		1.70525	0.03519
728	0.02		1.9795	0.36689		728	0.013		1.70759	0.14899		728	0.111		1.70759	0.03593
727	0.019		1.98266	0.36987		727	0.013		1.70994	0.14909		727	0.111		1.70994	0.03603
726	0.021		1.98582	0.37549		726	0.012		1.71229	0.14334		726	0.111		1.71229	0.03612
725	0.02		1.989	0.38105		725	0.012		1.71466	0.14344		725	0.112		1.71466	0.03688
724	0.021		1.99219	0.38396		724	0.013		1.71702	0.1494		724	0.112		1.71702	0.03698
723	0.021		1.99539	0.38685		723	0.013		1.7194	0.14951		723	0.112		1.7194	0.03708
722	0.022		1.99859	0.38973		722	0.013		1.72178	0.14961		722	0.112		1.72178	0.03719
721	0.022		2.00181	0.39515		721	0.013		1.72417	0.14971		721	0.112		1.72417	0.03729
720	0.023		2.00504	0.4005		720	0.013		1.72656	0.14982		720	0.113		1.72656	0.03806
719	0.024		2.00828	0.40332		719	0.013		1.72896	0.14992		719	0.113		1.72896	0.03817
718	0.024		2.01153	0.4086		718	0.014		1.73137	0.15569		718	0.113		1.73137	0.03828
717	0.025		2.01479	0.41626		717	0.014		1.73379	0.1558		717	0.113		1.73379	0.03838
716	0.025		2.01806	0.41901		716	0.014		1.73621	0.15591		716	0.114		1.73621	0.03918
715	0.026		2.02134	0.42176		715	0.014		1.73864	0.15602		715	0.114		1.73864	0.03929
714	0.027		2.02463	0.42923		714	0.015		1.74107	0.1616		714	0.115		1.74107	0.04009
713	0.027		2.02794	0.43194		713	0.015		1.74351	0.16172		713	0.114		1.74351	0.03951
712	0.028		2.03125	0.43696		712	0.015		1.74596	0.16183		712	0.114		1.74596	0.03962
711	0.029		2.03457	0.44653		711	0.015		1.74842	0.16195		711	0.116		1.74842	0.04113
710	0.03		2.03791	0.45143		710	0.015		1.75088	0.16206		710	0.115		1.75088	0.04054
709	0.031		2.04126	0.4563		709	0.015		1.75335	0.16217		709	0.116		1.75335	0.04137
708	0.032		2.04461	0.46334		708	0.015		1.75583	0.16229		708	0.115		1.75583	0.04077
707	0.033		2.04798	0.46812		707	0.016		1.75831	0.16773		707	0.117		1.75831	0.04232
706	0.034		2.05136	0.47286		706	0.016		1.7608	0.16785		706	0.116		1.7608	0.04172
705	0.035		2.05475	0.47972		705	0.017		1.7633	0.17314		705	0.117		1.7633	0.04256
704	0.037		2.05815	0.48651		704	0.017		1.7658	0.17326		704	0.118		1.7658	0.04342
703	0.038		2.06157	0.49322		703	0.017		1.76831	0.17338		703	0.118		1.76831	0.04354
702	0.039		2.06499	0.49986		702	0.017		1.77083	0.17351		702	0.117		1.77083	0.04293
701	0.041		2.06843	0.50644		701	0.017		1.77336	0.17363		701	0.118		1.77336	0.04379
700	0.042		2.07187	0.51296		700	0.018		1.77589	0.17879		700	0.118		1.77589	0.04391
699	0.044		2.07533	0.51741		699	0.018		1.77843	0.17892		699	0.118		1.77843	0.04404
698	0.046		2.0788	0.52383		698	0.018		1.78098	0.17905		698	0.119		1.78098	0.04492
697	0.047		2.08229	0.5302		697	0.018		1.78354	0.17917		697	0.119		1.78354	0.04505
696	0.048		2.08578	0.53651		696	0.018		1.7861	0.1793		696	0.12		1.7861	0.04594
695	0.05		2.08929	0.54276		695	0.019		1.78867	0.18435		695	0.12		1.78867	0.04607
694	0.052		2.0928	0.54897		694	0.019		1.79125	0.18448		694	0.121		1.79125	0.04698
693	0.053		2.09633	0.55323		693	0.019		1.79383	0.18462		693	0.121		1.79383	0.04711
692	0.055		2.09987	0.55748		692	0.019		1.79642	0.18475		692	0.12		1.79642	0.04647
691	0.056		2.10343	0.55983		691	0.019		1.79902	0.18488		691	0.121		1.79902	0.04739
690	0.059		2.10699	0.56592		690	0.02		1.80163	0.18982		690	0.121		1.80163	0.04752
689	0.059		2.11057	0.57011		689	0.02		1.80425	0.18996		689	0.122		1.80425	0.04845
688	0.061		2.11416	0.57429		688	0.02		1.80687	0.1901		688	0.122		1.80687	0.04859
687	0.061		2.11776	0.57662		687	0.02		1.8095	0.19024		687	0.122		1.8095	0.04873
686	0.063		2.12137	0.58077		686	0.02		1.81214	0.19038		686	0.123		1.81214	0.04968
685	0.064		2.125	0.58127		685	0.021		1.81478	0.19522		685	0.123		1.81478	0.04983
684	0.066		2.12864	0.58359		684	0.021		1.81743	0.19536		684	0.124		1.81743	0.05079
683	0.066		2.13229	0.58592		683	0.021		1.8201	0.1955		683	0.123		1.8201	0.05012
682	0.066		2.13595	0.58642		682	0.021		1.82276	0.19565		682	0.125		1.82276	0.05191
681	0.067		2.13963	0.58692		681	0.022		1.82544	0.2004		681	0.124		1.82544	0.05124
680	0.067		2.14332	0.58925		680	0.021		1.82813	0.19594		680	0.126		1.82813	0.05306
679	0.067		2.14702	0.58976		679	0.022		1.83082	0.20069		679	0.125		1.83082	0.05237
678	0.067		2.15074	0.59209		678	0.022		1.83352	0.20084		678	0.126		1.83352	0.05337
677	0.068		2.15446	0.59078		677	0.023		1.83623	0.20551		677	0.126		1.83623	0.05353
676	0.067		2.1582	0.59129		676	0.023		1.83894	0.20566		676	0.127		1.83894	0.05454
675	0.067		2.16196	0.59181		675	0.023		1.84167	0.20581		675	0.126		1.84167	0.05385
674	0.066		2.16572	0.59232		674	0.024		1.8444	0.21039		674	0.127		1.8444	0.05487
673	0.066		2.1695	0.59467		673	0.024		1.84714	0.21055		673	0.127		1.84714	0.05503
672	0.065		2.1733	0.59519		672	0.024		1.84989	0.21071		672	0.129		1.84989	0.05695
671	0.064		2.1771	0.59571		671	0.025		1.85265	0.21521		671	0.128		1.85265	0.05623
670	0.064		2.18092	0.5944		670	0.025		1.85541	0.21537		670	0.129		1.85541	0.05729
669	0.064		2.18475	0.59492		669	0.025		1.85818	0.21553		669	0.129		1.85818	0.05746
668	0.063		2.1886	0.59728		668	0.025		1.86097	0.21569		668	0.13		1.86097	0.05853
667	0.061		2.19246	0.59597		667	0.026		1.86376	0.22013		667	0.13		1.86376	0.0587
666	0.061		2.19633	0.59833		666	0.026		1.86655	0.2203		666	0.131		1.86655	0.05979
665	0.06		2.20022	0.59886		665	0.026		1.86936	0.22046		665	0.131		1.86936	0.05997
664	0.059		2.20412	0.59939		664	0.027		1.87218	0.22483		664	0.132		1.87218	0.06107
663	0.059		2.20804	0.59993		663	0.027		1.875	0.225		663	0.132		1.875	0.06126
662	0.058		2.21197	0.60046		662	0.027		1.87783	0.22517		662	0.133		1.87783	0.06238
661	0.057		2.21591	0.60099		661	0.028		1.88067	0.22948		661	0.133		1.88067	0.06256
660	0.057		2.21987	0.60153		660	0.028		1.88352	0.22965		660	0.134		1.88352	0.0637
659	0.056		2.22384	0.60207		659	0.028		1.88638	0.22982		659	0.133		1.88638	0.06295
658	0.055		2.22782	0.60445		658	0.029		1.88925	0.23407		658	0.133		1.88925	0.06314
657	0.054		2.23182	0.60499		657	0.029		1.89212	0.23425		657	0.135		1.89212	0.06525
656	0.055		2.23584	0.60554		656	0.03		1.89501	0.23843		656	0.135		1.89501	0.06545
655	0.055		2.23986	0.60608		655	0.03		1.8979	0.23861		655	0.135		1.8979	0.06565
654	0.054		2.24391	0.60478		654	0.03		1.9008	0.2388		654	0.136		1.9008	0.06683
653	0.054		2.24797	0.60533		653	0.031		1.90371	0.24293		653	0.137		1.90371	0.06802
652	0.054		2.25204	0.60587		652	0.032		1.90663	0.24701		652	0.137		1.90663	0.06823
651	0.053		2.25613	0.60642		651	0.032		1.90956	0.2472		651	0.138		1.90956	0.06944
650	0.053		2.26023	0.60511		650	0.032		1.9125	0.24739		650	0.138		1.9125	0.06966
649	0.054		2.26434	0.60566		649	0.033		1.91545	0.25142		649	0.139		1.91545	0.07089
648	0.054		2.26848	0.60621		648	0.033		1.9184	0.25161		648	0.138		1.9184	0.07009
647	0.054		2.27262	0.60489		647	0.033		1.92137	0.2518		647	0.14		1.92137	0.07236
646	0.054		2.27679	0.60356		646	0.034		1.92434	0.25579		646	0.141		1.92434	0.07362
645	0.054		2.28096	0.60222		645	0.034		1.92733	0.25599		645	0.141		1.92733	0.07385
644	0.055		2.28516	0.60278		644	0.035		1.93032	0.25993		644	0.142		1.93032	0.07513
643	0.055		2.28936	0.60143		643	0.035		1.93332	0.26013		643	0.143		1.93332	0.07643
642	0.056		2.29359	0.60008		642	0.036		1.93633	0.26402		642	0.143		1.93633	0.07667
641	0.057		2.29783	0.59872		641	0.036		1.93935	0.26423		641	0.143		1.93935	0.07691
640	0.058		2.30208	0.59735		640	0.036		1.94238	0.26443		640	0.144		1.94238	0.07823
639	0.058		2.30635	0.59597		639	0.037		1.94542	0.26829		639	0.145		1.94542	0.07957
638	0.059		2.31064	0.59458		638	0.037		1.94847	0.2685		638	0.145		1.94847	0.07982
637	0.059		2.31494	0.59123		637	0.038		1.95153	0.27232		637	0.146		1.95153	0.08118
636	0.06		2.31926	0.58982		636	0.039		1.9546	0.2761		636	0.147		1.9546	0.08256
635	0.061		2.3236	0.5884		635	0.039		1.95768	0.27631		635	0.147		1.95768	0.08282
634	0.062		2.32795	0.58499		634	0.04		1.96076	0.28005		634	0.148		1.96076	0.08421
633	0.063		2.33232	0.58354		633	0.04		1.96386	0.28028		633	0.148		1.96386	0.08448
632	0.064		2.3367	0.58208		632	0.041		1.96697	0.28398		632	0.149		1.96697	0.0859
631	0.066		2.3411	0.5786		631	0.042		1.97009	0.28765		631	0.149		1.97009	0.08617
630	0.066		2.34552	0.57712		630	0.042		1.97321	0.28788		630	0.15		1.97321	0.08761
629	0.066		2.34995	0.57562		629	0.043		1.97635	0.29152		629	0.15		1.97635	0.08788
628	0.068		2.3544	0.57412		628	0.044		1.9795	0.29512		628	0.151		1.9795	0.08934
627	0.069		2.35887	0.57261		627	0.045		1.98266	0.2987		627	0.151		1.98266	0.08963
626	0.071		2.36336	0.56902		626	0.045		1.98582	0.29893		626	0.152		1.98582	0.09111
625	0.073		2.36786	0.56748		625	0.046		1.989	0.30248		625	0.153		1.989	0.09261
624	0.074		2.37238	0.56592		624	0.047		1.99219	0.30599		624	0.152		1.99219	0.0917
623	0.075		2.37691	0.56436		623	0.048		1.99539	0.30948		623	0.154		1.99539	0.09443
622	0.076		2.38147	0.56067		622	0.048		1.99859	0.30973		622	0.154		1.99859	0.09473
621	0.078		2.38604	0.56121		621	0.05		2.00181	0.31637		621	0.156		2.00181	0.09752
620	0.08		2.39063	0.55748		620	0.05		2.00504	0.31663		620	0.155		2.00504	0.09658
619	0.081		2.39523	0.55586		619	0.051		2.00828	0.32003		619	0.157		2.00828	0.09941
618	0.083		2.39986	0.5564		618	0.052		2.01153	0.32342		618	0.158		2.01153	0.10101
617	0.086		2.4045	0.5526		617	0.053		2.01479	0.32678		617	0.158		2.01479	0.10134
616	0.087		2.40916	0.55096		616	0.054		2.01806	0.33011		616	0.159		2.01806	0.10296
615	0.088		2.41383	0.55149		615	0.055		2.02134	0.33343		615	0.16		2.02134	0.1046
614	0.091		2.41853	0.54763		614	0.056		2.02463	0.33672		614	0.16		2.02463	0.10494
613	0.092		2.42325	0.54595		613	0.058		2.02794	0.34296		613	0.161		2.02794	0.1066
612	0.094		2.42798	0.54425		612	0.058		2.03125	0.34324		612	0.163		2.03125	0.10962
611	0.098		2.43273	0.54255		611	0.06		2.03457	0.34939		611	0.163		2.03457	0.10998
610	0.1		2.4375	0.54083		610	0.061		2.03791	0.35258		610	0.163		2.03791	0.11034
609	0.102		2.44229	0.5391		609	0.062		2.04126	0.35575		609	0.165		2.04126	0.11344
608	0.105		2.4471	0.53736		608	0.064		2.04461	0.36174		608	0.164		2.04461	0.11244
607	0.107		2.45192	0.53561		607	0.065		2.04798	0.36485		607	0.166		2.04798	0.11558
606	0.109		2.45677	0.53384		606	0.066		2.05136	0.36795		606	0.166		2.05136	0.11596
605	0.112		2.46163	0.52974		605	0.068		2.05475	0.3738		605	0.168		2.05475	0.11916
604	0.115		2.46652	0.53027		604	0.07		2.05815	0.37957		604	0.167		2.05815	0.11814
603	0.118		2.47142	0.52846		603	0.071		2.06157	0.38258		603	0.169		2.06157	0.12139
602	0.121		2.47634	0.52664		602	0.072		2.06499	0.38559		602	0.171		2.06499	0.12469
601	0.124		2.48129	0.52481		601	0.074		2.06843	0.39123		601	0.171		2.06843	0.1251
600	0.127		2.48625	0.52296		600	0.076		2.07187	0.39682		600	0.172		2.07187	0.12699
599	0.129		2.49123	0.5211		599	0.077		2.07533	0.39975		599	0.172		2.07533	0.12742
598	0.132		2.49623	0.51922		598	0.079		2.0788	0.40525		598	0.173		2.0788	0.12934
597	0.135		2.50126	0.51733		597	0.081		2.08229	0.41069		597	0.173		2.08229	0.12977
596	0.138		2.5063	0.51543		596	0.083		2.08578	0.41608		596	0.175		2.08578	0.13323
595	0.141		2.51136	0.51351		595	0.085		2.08929	0.42141		595	0.176		2.08929	0.13521
594	0.144		2.51645	0.51158		594	0.087		2.0928	0.4267		594	0.177		2.0928	0.13722
593	0.146		2.52155	0.5121		593	0.088		2.09633	0.42951		593	0.177		2.09633	0.13768
592	0.148		2.52668	0.51014		592	0.09		2.09987	0.43473		592	0.179		2.09987	0.14128
591	0.149		2.53182	0.50818		591	0.092		2.10343	0.4399		591	0.18		2.10343	0.14335
590	0.152		2.53699	0.5062		590	0.093		2.10699	0.44266		590	0.18		2.10699	0.14384
589	0.154		2.54218	0.50671		589	0.095		2.11057	0.44778		589	0.181		2.11057	0.14593
588	0.156		2.54739	0.50472		588	0.096		2.11416	0.45051		588	0.182		2.11416	0.14805
587	0.157		2.55262	0.5027		587	0.098		2.11776	0.45557		587	0.183		2.11776	0.1502
586	0.159		2.55787	0.50322		586	0.099		2.12137	0.45828		586	0.185		2.12137	0.15402
585	0.159		2.56314	0.50119		585	0.1		2.125	0.46098		585	0.184		2.125	0.15288
584	0.16		2.56844	0.49914		584	0.102		2.12864	0.46596		584	0.186		2.12864	0.15676
583	0.161		2.57376	0.49707		583	0.103		2.13229	0.46864		583	0.186		2.13229	0.1573
582	0.161		2.5791	0.49759		582	0.104		2.13595	0.47132		582	0.188		2.13595	0.16125
581	0.161		2.58446	0.4955		581	0.105		2.13963	0.47398		581	0.188		2.13963	0.16181
580	0.162		2.58984	0.49602		580	0.106		2.14332	0.47665		580	0.19		2.14332	0.16584
579	0.162		2.59525	0.49654		579	0.107		2.14702	0.4793		579	0.191		2.14702	0.16817
578	0.163		2.60068	0.49443		578	0.108		2.15074	0.48195		578	0.192		2.15074	0.17052
577	0.162		2.60613	0.49495		577	0.109		2.15446	0.4846		577	0.194		2.15446	0.1747
576	0.162		2.61161	0.49547		576	0.11		2.1582	0.48724		576	0.194		2.1582	0.1753
575	0.162		2.61711	0.49335		575	0.111		2.16196	0.48987		575	0.195		2.16196	0.17773
574	0.162		2.62263	0.49387		574	0.112		2.16572	0.4925		574	0.196		2.16572	0.18018
573	0.163		2.62817	0.49172		573	0.113		2.1695	0.49513		573	0.197		2.1695	0.18266
572	0.163		2.63374	0.49224		572	0.115		2.1733	0.49993		572	0.197		2.1733	0.1833
571	0.163		2.63933	0.49008		571	0.116		2.1771	0.50254		571	0.199		2.1771	0.1877
570	0.162		2.64495	0.4906		570	0.117		2.18092	0.50514		570	0.2		2.18092	0.19026
569	0.162		2.65059	0.48842		569	0.118		2.18475	0.50774		569	0.201		2.18475	0.19284
568	0.163		2.65625	0.49165		568	0.119		2.1886	0.51034		568	0.202		2.1886	0.19545
567	0.162		2.66194	0.48946		567	0.12		2.19246	0.51293		567	0.203		2.19246	0.19809
566	0.163		2.66765	0.4927		566	0.122		2.19633	0.51764		566	0.203		2.19633	0.19879
565	0.163		2.67339	0.49051		565	0.123		2.20022	0.52022		565	0.205		2.20022	0.20344
564	0.163		2.67915	0.49104		564	0.124		2.20412	0.52279		564	0.206		2.20412	0.20616
563	0.163		2.68494	0.49157		563	0.126		2.20804	0.52746		563	0.208		2.20804	0.21093
562	0.163		2.69075	0.4921		562	0.127		2.21197	0.53002		562	0.208		2.21197	0.21168
561	0.163		2.69658	0.48989		561	0.129		2.21591	0.53465		561	0.211		2.21591	0.21861
560	0.163		2.70245	0.49317		560	0.13		2.21987	0.5372		560	0.211		2.21987	0.21939
559	0.163		2.70833	0.49096		559	0.132		2.22384	0.5418		559	0.213		2.22384	0.22437
558	0.164		2.71425	0.49425		558	0.133		2.22782	0.54433		558	0.213		2.22782	0.22518
557	0.164		2.72019	0.49479		557	0.134		2.23182	0.54687		557	0.215		2.23182	0.23025
556	0.164		2.72615	0.49533		556	0.136		2.23584	0.55143		556	0.215		2.23584	0.23108
555	0.164		2.73214	0.49588		555	0.138		2.23986	0.55597		555	0.217		2.23986	0.23625
554	0.163		2.73816	0.49642		554	0.139		2.24391	0.55848		554	0.218		2.24391	0.23929
553	0.163		2.74421	0.49697		553	0.14		2.24797	0.56099		553	0.22		2.24797	0.24458
552	0.163		2.75028	0.49752		552	0.142		2.25204	0.5655		552	0.22		2.25204	0.24547
551	0.163		2.75637	0.49807		551	0.143		2.25613	0.568		551	0.221		2.25613	0.24861
550	0.162		2.7625	0.49862		550	0.145		2.26023	0.57248		550	0.223		2.26023	0.25405
549	0.162		2.76865	0.49918		549	0.146		2.26434	0.57497		549	0.224		2.26434	0.25727
548	0.162		2.77483	0.5025		548	0.148		2.26848	0.57943		548	0.226		2.26848	0.26284
547	0.161		2.78104	0.50307		547	0.149		2.27262	0.58191		547	0.227		2.27262	0.26614
546	0.16		2.78728	0.50363		546	0.15		2.27679	0.5844		546	0.229		2.27679	0.27184
545	0.159		2.79354	0.50419		545	0.152		2.28096	0.58882		545	0.229		2.28096	0.27284
544	0.159		2.79983	0.50753		544	0.153		2.28516	0.59129		544	0.23		2.28516	0.27624
543	0.158		2.80615	0.5081		543	0.154		2.28936	0.59377		543	0.232		2.28936	0.2821
542	0.157		2.8125	0.50867		542	0.156		2.29359	0.59816		542	0.233		2.29359	0.28559
541	0.156		2.81888	0.50925		541	0.157		2.29783	0.60063		541	0.234		2.29783	0.28911
540	0.155		2.82528	0.51259		540	0.158		2.30208	0.6031		540	0.236		2.30208	0.29517
539	0.154		2.83172	0.51318		539	0.159		2.30635	0.60557		539	0.237		2.30635	0.29878
538	0.153		2.83818	0.51376		538	0.16		2.31064	0.60803		538	0.238		2.31064	0.30243
537	0.151		2.84468	0.51711		537	0.161		2.31494	0.6105		537	0.239		2.31494	0.30611
536	0.15		2.8512	0.5177		536	0.163		2.31926	0.61485		536	0.241		2.31926	0.31242
535	0.149		2.85776	0.52104		535	0.164		2.3236	0.61731		535	0.241		2.3236	0.31359
534	0.147		2.86434	0.52164		534	0.165		2.32795	0.61977		534	0.243		2.32795	0.32001
533	0.146		2.87096	0.52225		533	0.167		2.33232	0.6241		533	0.245		2.33232	0.32652
532	0.145		2.8776	0.52559		532	0.168		2.3367	0.62655		532	0.247		2.3367	0.33312
531	0.143		2.88428	0.5262		531	0.17		2.3411	0.63086		531	0.249		2.3411	0.33981
530	0.142		2.89099	0.52682		530	0.171		2.34552	0.63331		530	0.251		2.34552	0.3466
529	0.141		2.89773	0.53017		529	0.173		2.34995	0.63761		529	0.252		2.34995	0.35069
528	0.14		2.9045	0.53079		528	0.173		2.3544	0.63821		528	0.254		2.3544	0.35763
527	0.139		2.9113	0.53414		527	0.175		2.35887	0.6425		527	0.255		2.35887	0.36182
526	0.137		2.91813	0.53749		526	0.176		2.36336	0.64494		526	0.256		2.36336	0.36605
525	0.136		2.925	0.53812		525	0.178		2.36786	0.64921		525	0.258		2.36786	0.37321
524	0.135		2.9319	0.53876		524	0.179		2.37238	0.65166		524	0.258		2.37238	0.37463
523	0.134		2.93883	0.53939		523	0.181		2.37691	0.65591		523	0.26		2.37691	0.38192
522	0.132		2.94579	0.54275		522	0.182		2.38147	0.65835		522	0.262		2.38147	0.38931
521	0.132		2.95279	0.54611		521	0.184		2.38604	0.66259		521	0.263		2.38604	0.39379
520	0.13		2.95982	0.54676		520	0.186		2.39063	0.66683		520	0.265		2.39063	0.40134
519	0.129		2.96689	0.55011		519	0.187		2.39523	0.66926		519	0.266		2.39523	0.40594
518	0.129		2.97398	0.55346		518	0.189		2.39986	0.67348		518	0.267		2.39986	0.41058
517	0.127		2.98112	0.55681		517	0.191		2.4045	0.67769		517	0.269		2.4045	0.41836
516	0.126		2.98828	0.56015		516	0.192		2.40916	0.68012		516	0.269		2.40916	0.41999
515	0.126		2.99548	0.56349		515	0.194		2.41383	0.68431		515	0.272		2.41383	0.43108
514	0.124		3.00272	0.56683		514	0.196		2.41853	0.6885		514	0.273		2.41853	0.43594
513	0.123		3.00999	0.57016		513	0.198		2.42325	0.69268		513	0.275		2.42325	0.44408
512	0.122		3.01729	0.57348		512	0.199		2.42798	0.6951		512	0.275		2.42798	0.44582
511	0.121		3.02464	0.57943		511	0.202		2.43273	0.70101		511	0.278		2.43273	0.45738
510	0.12		3.03201	0.58274		510	0.204		2.4375	0.70516		510	0.278		2.4375	0.45918
509	0.119		3.03943	0.58605		509	0.205		2.44229	0.70758		509	0.28		2.44229	0.46764
508	0.118		3.04688	0.59451		508	0.207		2.4471	0.71172		508	0.28		2.4471	0.46948
507	0.117		3.05436	0.5978		507	0.209		2.45192	0.71586		507	0.283		2.45192	0.48149
506	0.116		3.06188	0.60363		506	0.211		2.45677	0.71998		506	0.284		2.45677	0.48682
505	0.114		3.06944	0.60943		505	0.213		2.46163	0.7241		505	0.286		2.46163	0.49565
504	0.114		3.07704	0.6152		504	0.215		2.46652	0.72822		504	0.287		2.46652	0.50111
503	0.113		3.08468	0.62095		503	0.217		2.47142	0.73232		503	0.289		2.47142	0.51014
502	0.112		3.09235	0.62914		502	0.219		2.47634	0.73642		502	0.29		2.47634	0.51572
501	0.111		3.10006	0.63483		501	0.221		2.48129	0.74052		501	0.292		2.48129	0.52495
500	0.11		3.10781	0.64049		500	0.223		2.48625	0.7446		500	0.292		2.48625	0.52705
499	0.109		3.1156	0.64614		499	0.225		2.49123	0.74868		499	0.294		2.49123	0.53644
498	0.108		3.12343	0.65653		498	0.227		2.49623	0.75276		498	0.295		2.49623	0.54227
497	0.107		3.1313	0.6621		497	0.229		2.50126	0.75683		497	0.297		2.50126	0.55186
496	0.106		3.1392	0.66766		496	0.231		2.5063	0.76089		496	0.298		2.5063	0.55783
495	0.105		3.14715	0.67553		495	0.233		2.51136	0.76495		495	0.3		2.51136	0.56763
494	0.104		3.15514	0.68335		494	0.235		2.51645	0.769		494	0.302		2.51645	0.57755
493	0.104		3.16317	0.68882		493	0.238		2.52155	0.77468		493	0.302		2.52155	0.5799
492	0.103		3.17124	0.69656		492	0.24		2.52668	0.77872		492	0.303		2.52668	0.58612
491	0.102		3.17935	0.702		491	0.242		2.53182	0.78275		491	0.306		2.53182	0.60022
490	0.101		3.1875	0.70742		490	0.244		2.53699	0.78678		490	0.307		2.53699	0.60662
489	0.101		3.19569	0.71506		489	0.246		2.54218	0.79081		489	0.309		2.54218	0.61706
488	0.1		3.20393	0.72266		488	0.249		2.54739	0.79643		488	0.311		2.54739	0.62764
487	0.099		3.21221	0.73022		487	0.252		2.55262	0.80203		487	0.312		2.55262	0.63428
486	0.099		3.22053	0.73775		486	0.254		2.55787	0.80604		486	0.313		2.55787	0.64098
485	0.098		3.2289	0.74739		485	0.256		2.56314	0.81004		485	0.314		2.56314	0.64775
484	0.097		3.2373	0.75483		484	0.26		2.56844	0.81719		484	0.317		2.56844	0.66291
483	0.096		3.24576	0.76435		483	0.262		2.57376	0.82117		483	0.318		2.57376	0.66987
482	0.096		3.25425	0.7717		482	0.264		2.5791	0.82516		482	0.319		2.5791	0.67689
481	0.095		3.2628	0.78112		481	0.267		2.58446	0.83069		481	0.321		2.58446	0.68826
480	0.095		3.27138	0.78839		480	0.27		2.58984	0.83622		480	0.322		2.58984	0.69544
479	0.095		3.28001	0.7977		479	0.273		2.59525	0.84173		479	0.324		2.59525	0.70705
478	0.094		3.28869	0.80695		478	0.276		2.60068	0.84722		478	0.325		2.60068	0.7144
477	0.094		3.29741	0.81614		477	0.278		2.60613	0.85118		477	0.328		2.60613	0.7307
476	0.094		3.30618	0.82527		476	0.281		2.61161	0.85666		476	0.329		2.61161	0.73826
475	0.093		3.315	0.83634		475	0.284		2.61711	0.86212		475	0.33		2.61711	0.74588
474	0.093		3.32386	0.84536		474	0.287		2.62263	0.86758		474	0.333		2.62263	0.76271
473	0.092		3.33277	0.85238		473	0.29		2.62817	0.87302		473	0.335		2.62817	0.77517
472	0.092		3.34173	0.86132		472	0.293		2.63374	0.87846		472	0.335		2.63374	0.77846
471	0.091		3.35074	0.86635		471	0.296		2.63933	0.88388		471	0.337		2.63933	0.79113
470	0.091		3.3598	0.87331		470	0.299		2.64495	0.88929		470	0.339		2.64495	0.80396
469	0.09		3.3689	0.88217		469	0.302		2.65059	0.89469		469	0.341		2.65059	0.81694
468	0.091		3.37806	0.88527		468	0.305		2.65625	0.90009		468	0.342		2.65625	0.82526
467	0.09		3.38726	0.89409		467	0.308		2.66194	0.90547		467	0.345		2.66194	0.8434
466	0.091		3.39652	0.8972		466	0.31		2.66765	0.90938		466	0.346		2.66765	0.85194
465	0.09		3.40582	0.9041		465	0.313		2.67339	0.91475		465	0.347		2.67339	0.86056
464	0.09		3.41518	0.90911		464	0.317		2.67915	0.92157		464	0.349		2.67915	0.87427
463	0.09		3.42459	0.91598		463	0.319		2.68494	0.92547		463	0.351		2.68494	0.88814
462	0.09		3.43405	0.92285		462	0.323		2.69075	0.93226		462	0.352		2.69075	0.89708
461	0.089		3.44356	0.9297		461	0.325		2.69658	0.93616		461	0.354		2.69658	0.91124
460	0.09		3.45313	0.93653		460	0.328		2.70245	0.94149		460	0.356		2.70245	0.92558
459	0.089		3.46274	0.94336		459	0.331		2.70833	0.94681		459	0.358		2.70833	0.94009
458	0.09		3.47242	0.95017		458	0.333		2.71425	0.95071		458	0.359		2.71425	0.94948
457	0.09		3.48214	0.95698		457	0.336		2.72019	0.95602		457	0.361		2.72019	0.9643
456	0.09		3.49192	0.96739		456	0.338		2.72615	0.95992		456	0.362		2.72615	0.97391
455	0.09		3.50176	0.97236		455	0.34		2.73214	0.96381		455	0.364		2.73214	0.98903
454	0.09		3.51165	0.98091		454	0.343		2.73816	0.96912		454	0.365		2.73816	0.99886
453	0.09		3.5216	0.98945		453	0.346		2.74421	0.97442		453	0.368		2.74421	1.01983
452	0.09		3.53161	0.99441		452	0.348		2.75028	0.97831		452	0.37		2.75028	1.03551
451	0.09		3.54167	1.00115		451	0.35		2.75637	0.98221		451	0.371		2.75637	1.04574
450	0.09		3.55179	1.00787		450	0.353		2.7625	0.9875		450	0.372		2.7625	1.05606
449	0.09		3.56196	1.0146		449	0.355		2.76865	0.9914		449	0.374		2.76865	1.07221
448	0.091		3.5722	1.01956		448	0.357		2.77483	0.9953		448	0.375		2.77483	1.08277
447	0.091		3.58249	1.02802		447	0.36		2.78104	1.00059		447	0.376		2.78104	1.09343
446	0.091		3.59285	1.03473		446	0.361		2.78728	1.0031		446	0.378		2.78728	1.11005
445	0.091		3.60326	1.0397		445	0.363		2.79354	1.007		445	0.38		2.79354	1.12688
444	0.092		3.61374	1.04813		444	0.366		2.79983	1.01229		444	0.381		2.79983	1.13792
443	0.092		3.62427	1.05654		443	0.368		2.80615	1.0162		443	0.384		2.80615	1.16114
442	0.092		3.63487	1.06322		442	0.369		2.8125	1.01873		442	0.385		2.8125	1.17248
441	0.092		3.64553	1.0699		441	0.372		2.81888	1.02402		441	0.386		2.81888	1.18393
440	0.093		3.65625	1.07828		440	0.374		2.82528	1.02794		440	0.387		2.82528	1.19549
439	0.093		3.66704	1.08495		439	0.375		2.83172	1.03048		439	0.389		2.83172	1.21339
438	0.093		3.67788	1.09162		438	0.377		2.83818	1.03441		438	0.39		2.83818	1.22521
437	0.094		3.6888	1.09997		437	0.379		2.84468	1.03833		437	0.392		2.84468	1.24348
436	0.094		3.69978	1.10663		436	0.381		2.8512	1.04226		436	0.394		2.8512	1.26197
435	0.095		3.71082	1.11329		435	0.383		2.85776	1.04619		435	0.395		2.85776	1.27422
434	0.095		3.72193	1.11662		434	0.385		2.86434	1.05013		434	0.396		2.86434	1.28659
433	0.095		3.73311	1.12163		433	0.386		2.87096	1.05271		433	0.398		2.87096	1.30563
432	0.096		3.74435	1.12665		432	0.388		2.8776	1.05665		432	0.399		2.8776	1.31828
431	0.096		3.75566	1.13167		431	0.39		2.88428	1.0606		431	0.4		2.88428	1.33105
430	0.096		3.76705	1.1367		430	0.392		2.89099	1.06455		430	0.401		2.89099	1.34394
429	0.097		3.7785	1.14174		429	0.394		2.89773	1.06851		429	0.403		2.89773	1.36372
428	0.097		3.79002	1.14514		428	0.396		2.9045	1.07246		428	0.403		2.9045	1.3701
427	0.098		3.80161	1.1502		427	0.398		2.9113	1.07643		427	0.405		2.9113	1.39022
426	0.099		3.81327	1.15527		426	0.399		2.91813	1.07904		426	0.407		2.91813	1.41058
425	0.099		3.825	1.1587		425	0.403		2.925	1.08571		425	0.407		2.925	1.41723
424	0.099		3.83681	1.16213		424	0.405		2.9319	1.08969		424	0.409		2.9319	1.43795
423	0.099		3.84868	1.16558		423	0.408		2.93883	1.09501		423	0.409		2.93883	1.44476
422	0.1		3.86064	1.16904		422	0.41		2.94579	1.09899		422	0.41		2.94579	1.45872
421	0.101		3.87266	1.17252		421	0.413		2.95279	1.10431		421	0.411		2.95279	1.47282
420	0.101		3.88477	1.17435		420	0.416		2.95982	1.10963		420	0.412		2.95982	1.48705
419	0.102		3.89694	1.17784		419	0.419		2.96689	1.11496		419	0.413		2.96689	1.50142
418	0.103		3.9092	1.18135		418	0.423		2.97398	1.1216		418	0.414		2.97398	1.51593
417	0.104		3.92153	1.18321		417	0.426		2.98112	1.12692		417	0.415		2.98112	1.53057
416	0.105		3.93394	1.1884		416	0.429		2.98828	1.13224		416	0.416		2.98828	1.54536
415	0.106		3.94643	1.19359		415	0.433		2.99548	1.13888		415	0.418		2.99548	1.56778
414	0.107		3.959	1.19715		414	0.437		3.00272	1.14551		414	0.418		3.00272	1.57537
413	0.108		3.97165	1.20071		413	0.441		3.00999	1.15213		413	0.419		3.00999	1.59059
412	0.109		3.98438	1.20759		412	0.445		3.01729	1.15875		412	0.421		3.01729	1.61361
411	0.111		3.99719	1.21118		411	0.449		3.02464	1.16536		411	0.422		3.02464	1.62919
410	0.112		4.01008	1.21808		410	0.454		3.03201	1.17326		410	0.423		3.03201	1.64491
409	0.113		4.02306	1.22335		409	0.459		3.03943	1.18114		409	0.423		3.03943	1.65297
408	0.116		4.03612	1.23026		408	0.464		3.04688	1.18901		408	0.424		3.04688	1.66894
407	0.117		4.04927	1.23555		407	0.469		3.05436	1.19687		407	0.426		3.05436	1.69301
406	0.119		4.0625	1.24411		406	0.474		3.06188	1.20471		406	0.426		3.06188	1.70136
405	0.121		4.07582	1.25105		405	0.479		3.06944	1.21254		405	0.428		3.06944	1.72587
404	0.123		4.08923	1.25799		404	0.486		3.07704	1.22288		404	0.428		3.07704	1.73442
403	0.125		4.10272	1.26331		403	0.492		3.08468	1.23193		403	0.429		3.08468	1.75119
402	0.128		4.11631	1.27027		402	0.498		3.09235	1.24096		402	0.429		3.09235	1.75992
401	0.13		4.12998	1.27724		401	0.505		3.10006	1.25121		401	0.431		3.10006	1.78524
400	0.132		4.14375	1.28583		400	0.512		3.10781	1.26143		400	0.43		3.10781	1.78586
399	0.134					399	0.519		3.1156	1.27161		399	0.432		3.1156	1.81155
398	0.138					398	0.527		3.12343	1.28298		398	0.433		3.12343	1.82911
397	0.14					397	0.535		3.1313	1.29431		397	0.434		3.1313	1.84683
396	0.142					396	0.542		3.1392	1.3044		396	0.435		3.1392	1.86474
395	0.145					395	0.551		3.14715	1.31684		395	0.436		3.14715	1.88282
394	0.148					394	0.559		3.15514	1.32805		394	0.436		3.15514	1.89239
393	0.15					393	0.567		3.16317	1.33922		393	0.437		3.16317	1.91077
392	0.153					392	0.575		3.17124	1.35036		392	0.438		3.17124	1.92933
391	0.155					391	0.585		3.17935	1.36379		391	0.439		3.17935	1.94807
390	0.157					390	0.594		3.1875	1.376		390	0.44		3.1875	1.96701
389	0.16					389	0.602		3.19569	1.38701		389	0.441		3.19569	1.98613
388	0.163					388	0.612		3.20393	1.40029		388	0.441		3.20393	1.99638
387	0.166					387	0.622		3.21221	1.4135		387	0.442		3.21221	2.01582
386	0.169					386	0.631		3.22053	1.42554		386	0.443		3.22053	2.03546
385	0.173					385	0.641		3.2289	1.43865		385	0.443		3.2289	2.04605
384	0.176					384	0.649		3.2373	1.44949		384	0.445		3.2373	2.07533
383	0.18					383	0.659		3.24576	1.46252		383	0.446		3.24576	2.09557
382	0.183					382	0.669		3.25425	1.4755		382	0.446		3.25425	2.10655
381	0.187					381	0.678		3.2628	1.48734		381	0.448		3.2628	2.13666
380	0.19					380	0.689		3.27138	1.50133		380	0.449		3.27138	2.15752
379	0.194					379	0.699		3.28001	1.51418		379	0.449		3.28001	2.16892
378	0.198					378	0.709		3.28869	1.52698		378	0.45		3.28869	2.19014
377	0.202					377	0.72		3.29741	1.54082		377	0.451		3.29741	2.21157
376	0.206					376	0.731		3.30618	1.55461		376	0.451		3.30618	2.22335
375	0.211					375	0.739		3.315	1.56518		375	0.451		3.315	2.23522
374	0.215					374	0.75		3.32386	1.57889		374	0.453		3.32386	2.26716
373	0.218					373	0.758		3.33277	1.58942		373	0.454		3.33277	2.28941
372	0.222					372	0.768		3.34173	1.60201		372	0.455		3.34173	2.31189
371	0.224					371	0.777		3.35074	1.61354		371	0.456		3.35074	2.33459
370	0.227					370	0.785		3.3598	1.62402		370	0.458		3.3598	2.36787
369	0.231					369	0.793		3.3689	1.63448		369	0.457		3.3689	2.37033
368	0.232					368	0.8		3.37806	1.64391		368	0.458		3.37806	2.39367
367	0.236					367	0.809		3.38726	1.65538		367	0.459		3.38726	2.41726
366	0.237					366	0.817		3.39652	1.66582		366	0.46		3.39652	2.44109
365	0.24					365	0.824		3.40582	1.67523		365	0.461		3.40582	2.46516
364	0.242					364	0.833		3.41518	1.68667		364	0.462		3.41518	2.48949
363	0.245					363	0.841		3.42459	1.69708		363	0.464		3.42459	2.52495
362	0.248					362	0.85		3.43405	1.70849		362	0.464		3.43405	2.53892
361	0.251					361	0.861		3.44356	1.72189		361	0.462		3.44356	2.53104
360	0.254					360	0.87		3.45313	1.73327		360	0.464		3.45313	2.56721
359	0.257					359	0.88		3.46274	1.74563		359	0.466		3.46274	2.60383
358	0.26					358	0.891		3.47242	1.75896		358	0.465		3.47242	2.60717
357	0.263					357	0.902		3.48214	1.77226		357	0.468		3.48214	2.65574
356	0.268					356	0.913		3.49192	1.78553		356	0.469		3.49192	2.6821
355	0.27					355	0.926		3.50176	1.80073		355	0.47		3.50176	2.70875
354	0.274					354	0.938		3.51165	1.81492		354	0.472		3.51165	2.74731
353	0.278					353	0.951		3.5216	1.83004		353	0.473		3.5216	2.77461
352	0.28					352	0.963		3.53161	1.84416		352	0.475		3.53161	2.81405
351	0.283					351	0.979		3.54167	1.86207		351	0.476		3.54167	2.84203
350	0.286					350	0.991		3.55179	1.87612		350	0.479		3.55179	2.89444
349	0.289					349	1.007		3.56196	1.89391		349	0.481		3.56196	2.93541
348	0.291					348	1.022		3.5722	1.9107		348	0.483		3.5722	2.97691
347	0.295					347	1.039		3.58249	1.9293		347	0.484		3.58249	3.0065
346	0.298					346	1.057		3.59285	1.94875		346	0.487		3.59285	3.06151
345	0.3					345	1.074		3.60326	1.96721		345	0.488		3.60326	3.09194
344	0.304					344	1.09		3.61374	1.98468		344	0.491		3.61374	3.1483
343	0.308					343	1.107		3.62427	2.00301		343	0.493		3.62427	3.19253
342	0.311					342	1.124		3.63487	2.02128		342	0.496		3.63487	3.25043
341	0.314					341	1.14		3.64553	2.0386		341	0.498		3.64553	3.29594
340	0.318					340	1.155		3.65625	2.05499		340	0.502		3.65625	3.36883
339	0.321					339	1.171		3.66704	2.07222		339	0.503		3.66704	3.40225
338	0.324					338	1.184		3.67788	2.08677		338	0.506		3.67788	3.46336
337	0.328					337	1.196		3.6888	2.10043		337	0.51		3.6888	3.53924
336	0.331					336	1.21		3.69978	2.11583		336	0.513		3.69978	3.60235
335	0.334					335	1.22		3.71082	2.12772		335	0.516		3.71082	3.6664
334	0.335					334	1.229		3.72193	2.13875		334	0.519		3.72193	3.7314
333	0.337					333	1.24		3.73311	2.15152		333	0.522		3.73311	3.79736
332	0.339					332	1.25		3.74435	2.16343		332	0.527		3.74435	3.89381
331	0.341					331	1.261		3.75566	2.17621		331	0.529		3.75566	3.94716
330	0.343					330	1.274		3.76705	2.19071		330	0.533		3.76705	4.0314
329	0.345					329	1.285		3.7785	2.20349		329	0.536		3.7785	4.10173
328	0.346					328	1.299		3.79002	2.21884		328	0.541		3.79002	4.20413
327	0.348					327	1.309		3.80161	2.23076		327	0.544		3.80161	4.27693
326	0.35					326	1.325		3.81327	2.24779		326	0.548		3.81327	4.36672
325	0.351					325	1.342		3.825	2.26565		325	0.552		3.825	4.45801
324	0.352					324	1.361		3.83681	2.28515		324	0.556		3.83681	4.55081
323	0.353					323	1.379		3.84868	2.30377		323	0.56		3.84868	4.64516
322	0.354					322	1.402		3.86064	2.3265		322	0.564		3.86064	4.74107
321	0.355					321	1.429		3.87266	2.35245		321	0.569		3.87266	4.85561
320	0.355					320	1.459		3.88477	2.38073		320	0.572		3.88477	4.93767
319	0.356					319	1.497		3.89694	2.41531		319	0.577		3.89694	5.05592
318	0.357					318	1.533		3.9092	2.44802		318	0.58		3.9092	5.14081
317	0.357					317	1.565		3.92153	2.47734		317	0.585		3.92153	5.26287
316	0.359					316	1.596		3.93394	2.50571		316	0.589		3.93394	5.36891
315	0.361					315	1.627		3.94643	2.53394		315	0.593		3.94643	5.47669
314	0.362					314	1.663		3.959	2.56589		314	0.597		3.959	5.58623
313	0.363					313	1.706		3.97165	2.603		313	0.601		3.97165	5.69757
312	0.366					312	1.744		3.98438	2.63605		312	0.604		3.98438	5.79154
311	0.367					311	1.78		3.99719	2.66739		311	0.609		3.99719	5.92575
310	0.37					310	1.822		4.01008	2.70303		310	0.613		4.01008	6.04265
309	0.372					309	1.859		4.02306	2.73475		309	0.616		4.02306	6.14149
308	0.375					308	1.889		4.03612	2.7612		308	0.622		4.03612	6.30244
307	0.377					307	1.923		4.04927	2.79047		307	0.625		4.04927	6.40491
306	0.381					306	1.957		4.0625	2.81963		306	0.629		4.0625	6.52962
305	0.384					305	1.986		4.07582	2.8451		305	0.635		4.07582	6.6985
304	0.387					304	2.017		4.08923	2.87193		304	0.638		4.08923	6.8065
303	0.389					303	2.033		4.10272	2.88805		303	0.643		4.10272	6.95931
302	0.392					302	2.05		4.11631	2.9049		302	0.648		4.11631	7.11485
301	0.395					301	2.062		4.12998	2.91822		301	0.653		4.12998	7.27316
300	0.399					300	2.084		4.14375	2.93863		300	0.66		4.14375	7.47954

## Sheet: Fig. 3e
CD-1
Wavelength (nm)	Absorption (a.u.)		Wavelength (nm)	Oscillator strength
207.587	0.64643		576.081	0
207.723	0.68025		576.081	0
207.86	0.71566		576.081	0
207.996	0.75272		422.837	0
208.132	0.7915		422.837	0
208.268	0.83207		422.837	0
208.404	0.8745		417.413	0
208.541	0.91885		417.413	0
208.677	0.96522		417.413	0
208.813	1.01367		401.01	0
208.949	1.06429		401.01	0
209.085	1.11715		401.01	0
209.222	1.17235		383.816	0
209.358	1.22998		383.816	13
209.494	1.29012		383.816	0
209.63	1.35287		369.992	0
209.766	1.41833		369.992	0
209.903	1.48659		369.992	0
210.039	1.55776		362.856	0
210.175	1.63194		362.856	8476
210.311	1.70925		362.856	0
210.448	1.78978		354.018	0
210.584	1.87366		354.018	0
210.72	1.96101		354.018	0
210.856	2.05194		339.506	0
210.992	2.14657		339.506	0
211.129	2.24504		339.506	0
211.265	2.34748		317.81	0
211.401	2.45402		317.81	0
211.537	2.56479		317.81	0
211.673	2.67993		317.721	0
211.81	2.7996		317.721	0
211.946	2.92394		317.721	0
212.082	3.05309		317.55	0
212.218	3.18721		317.55	0
212.354	3.32647		317.55	0
212.491	3.47102		317.282	0
212.627	3.62103		317.282	0
212.763	3.77666		317.282	0
212.899	3.9381		315.465	0
213.036	4.10551		315.465	0
213.172	4.27909		315.465	0
213.308	4.459		314.897	0
213.444	4.64544		314.897	9711
213.58	4.83861		314.897	0
213.717	5.03869		314.417	0
213.853	5.24589		314.417	1170
213.989	5.46041		314.417	0
214.125	5.68246		314.322	0
214.261	5.91226		314.322	0
214.398	6.15		314.322	0
214.534	6.39593		314.003	0
214.67	6.65025		314.003	0
214.806	6.91319		314.003	0
214.942	7.18499		305.327	0
215.079	7.46589		305.327	60736
215.215	7.75611		305.327	0
215.351	8.05591		305.094	0
215.487	8.36553		305.094	0
215.624	8.68521		305.094	0
215.76	9.01522		304.824	0
215.896	9.35581		304.824	41626
216.032	9.70724		304.824	0
216.168	10.0698		304.226	0
216.305	10.4437		304.226	0
216.441	10.8293		304.226	0
216.577	11.2268		303.667	0
216.713	11.6365		303.667	0
216.849	12.0587		303.667	0
216.986	12.4936		303.036	0
217.122	12.9416		303.036	0
217.258	13.403		303.036	0
217.394	13.8781		302.703	0
217.53	14.3671		302.703	0
217.667	14.8703		302.703	0
217.803	15.3881		302.659	0
217.939	15.9208		302.659	0
218.075	16.4686		302.659	0
218.212	17.032		301.181	0
218.348	17.6111		301.181	29731
218.484	18.2064		301.181	0
218.62	18.8181		300.648	0
218.756	19.4466		300.648	0
218.893	20.0922		300.648	0
219.029	20.7552		299.913	0
219.165	21.436		299.913	56043
219.301	22.1349		299.913	0
219.437	22.8522		297.182	0
219.574	23.5882		297.182	0
219.71	24.3433		297.182	0
219.846	25.1178		296.273	0
219.982	25.9121		296.273	0
220.118	26.7265		296.273	0
220.255	27.5614		290.852	0
220.391	28.417		290.852	0
220.527	29.2937		290.852	0
220.663	30.1919		289.5	0
220.799	31.1119		289.5	0
220.936	32.0541		289.5	0
221.072	33.0187		288.241	0
221.208	34.0062		288.241	0
221.344	35.0168		288.241	0
221.481	36.051		282.862	0
221.617	37.109		282.862	0
221.753	38.1912		282.862	0
221.889	39.2979		282.772	0
222.025	40.4294		282.772	0
222.162	41.5862		282.772	0
222.298	42.7685		279.849	0
222.434	43.9766		279.849	0
222.57	45.2109		279.849	0
222.706	46.4717		279.666	0
222.843	47.7593		279.666	0
222.979	49.0741		279.666	0
223.115	50.4164		279.622	0
223.251	51.7864		279.622	0
223.387	53.1846		279.622	0
223.524	54.6111		278.46	0
223.66	56.0664		278.46	0
223.796	57.5506		278.46	0
223.932	59.0642		278.26	0
224.069	60.6073		278.26	0
224.205	62.1803		278.26	0
224.341	63.7835		276.917	0
224.477	65.4172		276.917	0
224.613	67.0815		276.917	0
224.75	68.7769		276.22	0
224.886	70.5035		276.22	0
225.022	72.2615		276.22	0
225.158	74.0514		274.977	0
225.294	75.8733		274.977	0
225.431	77.7274		274.977	0
225.567	79.614		270.992	0
225.703	81.5333		270.992	0
225.839	83.4856		270.992	0
225.975	85.4709		269.414	0
226.112	87.4897		269.414	0
226.248	89.542		269.414	0
226.384	91.6281		269.402	0
226.52	93.7481		269.402	0
226.657	95.9022		269.402	0
226.793	98.0907		269.355	0
226.929	100.314		269.355	0
227.065	102.571		269.355	0
227.201	104.864		267.628	0
227.338	107.191		267.628	0
227.474	109.553		267.628	0
227.61	111.951		265.992	0
227.746	114.383		265.992	0
227.882	116.852		265.992	0
228.019	119.356		261.096	0
228.155	121.895		261.096	0
228.291	124.47		261.096	0
228.427	127.081		260.46	0
228.563	129.728		260.46	0
228.7	132.411		260.46	0
228.836	135.13		258.413	0
228.972	137.885		258.413	0
229.108	140.676		258.413	0
229.245	143.503		256.187	0
229.381	146.367		256.187	0
229.517	149.267		256.187	0
229.653	152.203		255.022	0
229.789	155.175		255.022	585
229.926	158.183		255.022	0
230.062	161.228		253.495	0
230.198	164.309		253.495	0
230.334	167.426		253.495	0
230.47	170.58		252.848	0
230.607	173.769		252.848	0
230.743	176.995		252.848	0
230.879	180.257		251.163	0
231.015	183.555		251.163	1443
231.151	186.889		251.163	0
231.288	190.259		250.929	0
231.424	193.665		250.929	26
231.56	197.107		250.929	0
231.696	200.584		247.587	0
231.833	204.097		247.587	0
231.969	207.646		247.587	0
232.105	211.231
232.241	214.851
232.377	218.507
232.514	222.197
232.65	225.924
232.786	229.685
232.922	233.482
233.058	237.313
233.195	241.18
233.331	245.081
233.467	249.018
233.603	252.989
233.739	256.995
233.876	261.035
234.012	265.11
234.148	269.22
234.284	273.364
234.421	277.543
234.557	281.756
234.693	286.004
234.829	290.286
234.965	294.603
235.102	298.954
235.238	303.339
235.374	307.759
235.51	312.214
235.646	316.703
235.783	321.227
235.919	325.786
236.055	330.379
236.191	335.008
236.327	339.672
236.464	344.371
236.6	349.106
236.736	353.877
236.872	358.683
237.008	363.526
237.145	368.405
237.281	373.322
237.417	378.275
237.553	383.266
237.69	388.295
237.826	393.362
237.962	398.468
238.098	403.614
238.234	408.799
238.371	414.024
238.507	419.291
238.643	424.599
238.779	429.949
238.915	435.343
239.052	440.78
239.188	446.261
239.324	451.788
239.46	457.361
239.596	462.981
239.733	468.649
239.869	474.366
240.005	480.134
240.141	485.953
240.278	491.824
240.414	497.749
240.55	503.728
240.686	509.764
240.822	515.858
240.959	522.011
241.095	528.224
241.231	534.5
241.367	540.839
241.503	547.244
241.64	553.717
241.776	560.258
241.912	566.87
242.048	573.556
242.184	580.316
242.321	587.153
242.457	594.07
242.593	601.068
242.729	608.15
242.866	615.319
243.002	622.576
243.138	629.924
243.274	637.367
243.41	644.906
243.547	652.544
243.683	660.285
243.819	668.132
243.955	676.086
244.091	684.153
244.228	692.334
244.364	700.634
244.5	709.055
244.636	717.601
244.772	726.276
244.909	735.083
245.045	744.027
245.181	753.111
245.317	762.339
245.454	771.715
245.59	781.244
245.726	790.929
245.862	800.776
245.998	810.788
246.135	820.971
246.271	831.328
246.407	841.866
246.543	852.588
246.679	863.5
246.816	874.607
246.952	885.914
247.088	897.426
247.224	909.15
247.36	921.09
247.497	933.253
247.633	945.643
247.769	958.268
247.905	971.132
248.042	984.243
248.178	997.606
248.314	1011.23
248.45	1025.12
248.586	1039.27
248.723	1053.71
248.859	1068.44
248.995	1083.45
249.131	1098.77
249.267	1114.39
249.404	1130.32
249.54	1146.58
249.676	1163.17
249.812	1180.09
249.948	1197.36
250.085	1214.97
250.221	1232.95
250.357	1251.3
250.493	1270.02
250.63	1289.13
250.766	1308.63
250.902	1328.54
251.038	1348.85
251.174	1369.58
251.311	1390.74
251.447	1412.34
251.583	1434.39
251.719	1456.88
251.855	1479.85
251.992	1503.29
252.128	1527.21
252.264	1551.62
252.4	1576.54
252.536	1601.97
252.673	1627.93
252.809	1654.42
252.945	1681.45
253.081	1709.03
253.218	1737.18
253.354	1765.9
253.49	1795.2
253.626	1825.11
253.762	1855.61
253.899	1886.74
254.035	1918.49
254.171	1950.88
254.307	1983.92
254.443	2017.62
254.58	2051.99
254.716	2087.05
254.852	2122.8
254.988	2159.25
255.124	2196.43
255.261	2234.33
255.397	2272.98
255.533	2312.37
255.669	2352.53
255.805	2393.47
255.942	2435.19
256.078	2477.72
256.214	2521.05
256.35	2565.21
256.487	2610.21
256.623	2656.05
256.759	2702.75
256.895	2750.33
257.031	2798.78
257.168	2848.14
257.304	2898.4
257.44	2949.59
257.576	3001.71
257.712	3054.77
257.849	3108.79
257.985	3163.78
258.121	3219.76
258.257	3276.73
258.393	3334.7
258.53	3393.7
258.666	3453.72
258.802	3514.79
258.938	3576.92
259.075	3640.12
259.211	3704.39
259.347	3769.76
259.483	3836.24
259.619	3903.83
259.756	3972.55
259.892	4042.41
260.028	4113.42
260.164	4185.6
260.3	4258.96
260.437	4333.5
260.573	4409.25
260.709	4486.21
260.845	4564.39
260.981	4643.81
261.118	4724.47
261.254	4806.39
261.39	4889.58
261.526	4974.05
261.663	5059.82
261.799	5146.88
261.935	5235.26
262.071	5324.96
262.207	5416
262.344	5508.39
262.48	5602.12
262.616	5697.23
262.752	5793.71
262.888	5891.57
263.025	5990.84
263.161	6091.5
263.297	6193.58
263.433	6297.09
263.569	6402.03
263.706	6508.41
263.842	6616.25
263.978	6725.54
264.114	6836.3
264.251	6948.54
264.387	7062.26
264.523	7177.48
264.659	7294.2
264.795	7412.42
264.932	7532.17
265.068	7653.43
265.204	7776.22
265.34	7900.55
265.476	8026.43
265.613	8153.85
265.749	8282.83
265.885	8413.37
266.021	8545.47
266.157	8679.15
266.294	8814.4
266.43	8951.24
266.566	9089.66
266.702	9229.68
266.839	9371.29
266.975	9514.49
267.111	9659.3
267.247	9805.72
267.383	9953.74
267.52	10103.4
267.656	10254.6
267.792	10407.5
267.928	10562
268.064	10718.1
268.201	10875.8
268.337	11035.1
268.473	11196.1
268.609	11358.7
268.745	11522.9
268.882	11688.7
269.018	11856.2
269.154	12025.3
269.29	12196
269.426	12368.3
269.563	12542.2
269.699	12717.8
269.835	12895
269.971	13073.7
270.108	13254.1
270.244	13436.1
270.38	13619.7
270.516	13804.9
270.652	13991.6
270.789	14180
270.925	14369.9
271.061	14561.4
271.197	14754.5
271.333	14949.2
271.47	15145.4
271.606	15343.1
271.742	15542.4
271.878	15743.3
272.014	15945.6
272.151	16149.5
272.287	16354.9
272.423	16561.8
272.559	16770.2
272.696	16980.1
272.832	17191.5
272.968	17404.3
273.104	17618.6
273.24	17834.3
273.377	18051.5
273.513	18270.1
273.649	18490
273.785	18711.4
273.921	18934.2
274.058	19158.3
274.194	19383.8
274.33	19610.7
274.466	19838.8
274.602	20068.3
274.739	20299.1
274.875	20531.2
275.011	20764.6
275.147	20999.2
275.284	21235
275.42	21472.1
275.556	21710.4
275.692	21949.8
275.828	22190.5
275.965	22432.3
276.101	22675.2
276.237	22919.2
276.373	23164.4
276.509	23410.6
276.646	23657.9
276.782	23906.3
276.918	24155.7
277.054	24406
277.19	24657.4
277.327	24909.7
277.463	25163
277.599	25417.2
277.735	25672.3
277.872	25928.2
278.008	26185.1
278.144	26442.7
278.28	26701.2
278.416	26960.5
278.553	27220.5
278.689	27481.3
278.825	27742.8
278.961	28005
279.097	28267.9
279.234	28531.4
279.37	28795.5
279.506	29060.3
279.642	29325.6
279.778	29591.4
279.915	29857.8
280.051	30124.7
280.187	30392.1
280.323	30659.9
280.46	30928.2
280.596	31196.8
280.732	31465.8
280.868	31735.2
281.004	32004.8
281.141	32274.8
281.277	32545
281.413	32815.5
281.549	33086.1
281.685	33357
281.822	33628
281.958	33899.1
282.094	34170.3
282.23	34441.6
282.366	34713
282.503	34984.3
282.639	35255.7
282.775	35526.9
282.911	35798.2
283.048	36069.3
283.184	36340.3
283.32	36611.1
283.456	36881.8
283.592	37152.2
283.729	37422.5
283.865	37692.4
284.001	37962
284.137	38231.3
284.273	38500.3
284.41	38768.8
284.546	39037
284.682	39304.7
284.818	39571.9
284.954	39838.6
285.091	40104.8
285.227	40370.4
285.363	40635.5
285.499	40899.9
285.636	41163.7
285.772	41426.8
285.908	41689.2
286.044	41950.8
286.18	42211.7
286.317	42471.8
286.453	42731.1
286.589	42989.5
286.725	43247.1
286.861	43503.8
286.998	43759.5
287.134	44014.2
287.27	44268
287.406	44520.8
287.542	44772.5
287.679	45023.1
287.815	45272.7
287.951	45521.1
288.087	45768.4
288.224	46014.4
288.36	46259.3
288.496	46502.9
288.632	46745.3
288.768	46986.4
288.905	47226.2
289.041	47464.6
289.177	47701.7
289.313	47937.3
289.449	48171.6
289.586	48404.4
289.722	48635.7
289.858	48865.6
289.994	49093.9
290.13	49320.7
290.267	49545.9
290.403	49769.6
290.539	49991.6
290.675	50211.9
290.811	50430.6
290.948	50647.7
291.084	50863
291.22	51076.6
291.356	51288.4
291.493	51498.5
291.629	51706.7
291.765	51913.2
291.901	52117.8
292.037	52320.5
292.174	52521.4
292.31	52720.3
292.446	52917.3
292.582	53112.4
292.718	53305.5
292.855	53496.7
292.991	53685.8
293.127	53872.9
293.263	54058
293.399	54241
293.536	54422
293.672	54600.8
293.808	54777.6
293.944	54952.2
294.081	55124.7
294.217	55295
294.353	55463.1
294.489	55629.1
294.625	55792.8
294.762	55954.3
294.898	56113.6
295.034	56270.6
295.17	56425.4
295.306	56577.9
295.443	56728.1
295.579	56876
295.715	57021.6
295.851	57164.8
295.987	57305.7
296.124	57444.3
296.26	57580.5
296.396	57714.3
296.532	57845.7
296.669	57974.7
296.805	58101.4
296.941	58225.6
297.077	58347.3
297.213	58466.7
297.35	58583.6
297.486	58698.1
297.622	58810.1
297.758	58919.6
297.894	59026.6
298.031	59131.2
298.167	59233.3
298.303	59332.9
298.439	59430
298.575	59524.6
298.712	59616.7
298.848	59706.3
298.984	59793.4
299.12	59877.9
299.257	59960
299.393	60039.5
299.529	60116.4
299.665	60190.9
299.801	60262.8
299.938	60332.1
300.074	60398.9
300.21	60463.2
300.346	60525
300.482	60584.2
300.619	60640.8
300.755	60695
300.891	60746.5
301.027	60795.6
301.163	60842.1
301.3	60886
301.436	60927.5
301.572	60966.4
301.708	61002.8
301.845	61036.6
301.981	61067.9
302.117	61096.7
302.253	61123
302.389	61146.8
302.526	61168
302.662	61186.8
302.798	61203
302.934	61216.8
303.07	61228.1
303.207	61236.9
303.343	61243.2
303.479	61247
303.615	61248.4
303.751	61247.3
303.888	61243.8
304.024	61237.9
304.16	61229.5
304.296	61218.6
304.433	61205.4
304.569	61189.8
304.705	61171.7
304.841	61151.3
304.977	61128.5
305.114	61103.3
305.25	61075.8
305.386	61045.9
305.522	61013.7
305.658	60979.1
305.795	60942.2
305.931	60903.1
306.067	60861.6
306.203	60817.8
306.339	60771.8
306.476	60723.5
306.612	60673
306.748	60620.2
306.884	60565.2
307.02	60508
307.157	60448.6
307.293	60387.1
307.429	60323.3
307.565	60257.4
307.702	60189.4
307.838	60119.2
307.974	60047
308.11	59972.6
308.246	59896.2
308.383	59817.6
308.519	59737.1
308.655	59654.5
308.791	59569.8
308.927	59483.2
309.064	59394.6
309.2	59304
309.336	59211.4
309.472	59116.9
309.608	59020.5
309.745	58922.2
309.881	58822
310.017	58719.9
310.153	58615.9
310.29	58510.1
310.426	58402.5
310.562	58293.1
310.698	58181.8
310.834	58068.8
310.971	57954.1
311.107	57837.6
311.243	57719.4
311.379	57599.5
311.515	57477.9
311.652	57354.7
311.788	57229.8
311.924	57103.2
312.06	56975.1
312.196	56845.3
312.333	56714
312.469	56581.2
312.605	56446.8
312.741	56310.8
312.878	56173.4
313.014	56034.5
313.15	55894.2
313.286	55752.3
313.422	55609.1
313.559	55464.5
313.695	55318.4
313.831	55171
313.967	55022.3
314.103	54872.2
314.24	54720.8
314.376	54568.2
314.512	54414.2
314.648	54259
314.784	54102.6
314.921	53944.9
315.057	53786.1
315.193	53626
315.329	53464.8
315.466	53302.5
315.602	53139.1
315.738	52974.5
315.874	52808.9
316.01	52642.2
316.147	52474.5
316.283	52305.7
316.419	52135.9
316.555	51965.2
316.691	51793.5
316.828	51620.8
316.964	51447.2
317.1	51272.7
317.236	51097.3
317.372	50921
317.509	50743.9
317.645	50565.9
317.781	50387.1
317.917	50207.5
318.054	50027.2
318.19	49846
318.326	49664.2
318.462	49481.6
318.598	49298.3
318.735	49114.3
318.871	48929.6
319.007	48744.3
319.143	48558.3
319.279	48371.8
319.416	48184.6
319.552	47996.9
319.688	47808.6
319.824	47619.7
319.96	47430.3
320.097	47240.4
320.233	47050
320.369	46859.2
320.505	46667.9
320.642	46476.1
320.778	46283.9
320.914	46091.3
321.05	45898.3
321.186	45704.9
321.323	45511.2
321.459	45317.2
321.595	45122.8
321.731	44928.1
321.867	44733.1
322.004	44537.8
322.14	44342.3
322.276	44146.5
322.412	43950.5
322.548	43754.3
322.685	43557.9
322.821	43361.3
322.957	43164.5
323.093	42967.6
323.229	42770.5
323.366	42573.4
323.502	42376.1
323.638	42178.7
323.774	41981.3
323.911	41783.7
324.047	41586.2
324.183	41388.6
324.319	41190.9
324.455	40993.3
324.592	40795.7
324.728	40598.1
324.864	40400.5
325	40203
325.136	40005.5
325.273	39808.1
325.409	39610.8
325.545	39413.6
325.681	39216.5
325.817	39019.6
325.954	38822.8
326.09	38626.1
326.226	38429.6
326.362	38233.2
326.499	38037.1
326.635	37841.1
326.771	37645.4
326.907	37449.8
327.043	37254.5
327.18	37059.5
327.316	36864.7
327.452	36670.2
327.588	36475.9
327.724	36282
327.861	36088.3
327.997	35894.9
328.133	35701.9
328.269	35509.2
328.405	35316.8
328.542	35124.8
328.678	34933.2
328.814	34741.9
328.95	34551
329.087	34360.4
329.223	34170.3
329.359	33980.6
329.495	33791.3
329.631	33602.4
329.768	33414
329.904	33226
330.04	33038.4
330.176	32851.3
330.312	32664.7
330.449	32478.6
330.585	32292.9
330.721	32107.7
330.857	31923
330.993	31738.9
331.13	31555.2
331.266	31372.1
331.402	31189.4
331.538	31007.4
331.675	30825.8
331.811	30644.8
331.947	30464.4
332.083	30284.5
332.219	30105.2
332.356	29926.5
332.492	29748.4
332.628	29570.8
332.764	29393.8
332.9	29217.5
333.037	29041.7
333.173	28866.5
333.309	28692
333.445	28518.1
333.581	28344.8
333.718	28172.1
333.854	28000.1
333.99	27828.7
334.126	27657.9
334.263	27487.8
334.399	27318.4
334.535	27149.6
334.671	26981.5
334.807	26814
334.944	26647.2
335.08	26481.1
335.216	26315.7
335.352	26150.9
335.488	25986.9
335.625	25823.5
335.761	25660.8
335.897	25498.8
336.033	25337.5
336.169	25176.9
336.306	25017
336.442	24857.9
336.578	24699.4
336.714	24541.6
336.851	24384.6
336.987	24228.3
337.123	24072.7
337.259	23917.8
337.395	23763.7
337.532	23610.2
337.668	23457.5
337.804	23305.6
337.94	23154.3
338.076	23003.8
338.213	22854.1
338.349	22705
338.485	22556.7
338.621	22409.2
338.757	22262.4
338.894	22116.3
339.03	21971
339.166	21826.4
339.302	21682.6
339.438	21539.5
339.575	21397.2
339.711	21255.6
339.847	21114.7
339.983	20974.6
340.12	20835.3
340.256	20696.7
340.392	20558.8
340.528	20421.7
340.664	20285.4
340.801	20149.8
340.937	20014.9
341.073	19880.8
341.209	19747.5
341.345	19614.9
341.482	19483
341.618	19351.9
341.754	19221.5
341.89	19091.9
342.026	18963.1
342.163	18834.9
342.299	18707.6
342.435	18580.9
342.571	18455.1
342.708	18329.9
342.844	18205.5
342.98	18081.9
343.116	17958.9
343.252	17836.8
343.389	17715.3
343.525	17594.6
343.661	17474.7
343.797	17355.4
343.933	17236.9
344.07	17119.1
344.206	17002.1
344.342	16885.8
344.478	16770.2
344.614	16655.3
344.751	16541.2
344.887	16427.8
345.023	16315.1
345.159	16203.1
345.296	16091.8
345.432	15981.3
345.568	15871.4
345.704	15762.3
345.84	15653.9
345.977	15546.2
346.113	15439.1
346.249	15332.8
346.385	15227.2
346.521	15122.3
346.658	15018.1
346.794	14914.6
346.93	14811.7
347.066	14709.6
347.202	14608.1
347.339	14507.3
347.475	14407.2
347.611	14307.8
347.747	14209
347.884	14111
348.02	14013.6
348.156	13916.8
348.292	13820.8
348.428	13725.3
348.565	13630.6
348.701	13536.5
348.837	13443.1
348.973	13350.3
349.109	13258.1
349.246	13166.6
349.382	13075.8
349.518	12985.6
349.654	12896
349.79	12807.1
349.927	12718.8
350.063	12631.1
350.199	12544
350.335	12457.6
350.472	12371.8
350.608	12286.6
350.744	12202
350.88	12118.1
351.016	12034.7
351.153	11951.9
351.289	11869.8
351.425	11788.2
351.561	11707.3
351.697	11626.9
351.834	11547.1
351.97	11467.9
352.106	11389.3
352.242	11311.3
352.378	11233.8
352.515	11156.9
352.651	11080.6
352.787	11004.9
352.923	10929.7
353.06	10855.1
353.196	10781
353.332	10707.5
353.468	10634.6
353.604	10562.1
353.741	10490.3
353.877	10419
354.013	10348.2
354.149	10277.9
354.285	10208.2
354.422	10139
354.558	10070.3
354.694	10002.2
354.83	9934.57
354.966	9867.46
355.103	9800.86
355.239	9734.78
355.375	9669.19
355.511	9604.11
355.647	9539.53
355.784	9475.45
355.92	9411.86
356.056	9348.75
356.192	9286.14
356.329	9224.01
356.465	9162.35
356.601	9101.18
356.737	9040.48
356.873	8980.24
357.01	8920.48
357.146	8861.18
357.282	8802.34
357.418	8743.96
357.554	8686.03
357.691	8628.55
357.827	8571.53
357.963	8514.94
358.099	8458.8
358.235	8403.1
358.372	8347.83
358.508	8293
358.644	8238.59
358.78	8184.61
358.917	8131.06
359.053	8077.92
359.189	8025.2
359.325	7972.9
359.461	7921
359.598	7869.51
359.734	7818.43
359.87	7767.75
360.006	7717.47
360.142	7667.58
360.279	7618.09
360.415	7568.99
360.551	7520.27
360.687	7471.94
360.823	7423.98
360.96	7376.41
361.096	7329.21
361.232	7282.38
361.368	7235.92
361.505	7189.83
361.641	7144.1
361.777	7098.73
361.913	7053.72
362.049	7009.07
362.186	6964.76
362.322	6920.81
362.458	6877.2
362.594	6833.93
362.73	6791.01
362.867	6748.42
363.003	6706.17
363.139	6664.25
363.275	6622.66
363.411	6581.4
363.548	6540.46
363.684	6499.84
363.82	6459.54
363.956	6419.56
364.093	6379.89
364.229	6340.54
364.365	6301.49
364.501	6262.75
364.637	6224.31
364.774	6186.17
364.91	6148.33
365.046	6110.79
365.182	6073.54
365.318	6036.57
365.455	5999.9
365.591	5963.52
365.727	5927.41
365.863	5891.59
365.999	5856.04
366.136	5820.78
366.272	5785.78
366.408	5751.06
366.544	5716.6
366.681	5682.41
366.817	5648.49
366.953	5614.83
367.089	5581.42
367.225	5548.28
367.362	5515.39
367.498	5482.75
367.634	5450.36
367.77	5418.22
367.906	5386.32
368.043	5354.67
368.179	5323.26
368.315	5292.09
368.451	5261.16
368.587	5230.47
368.724	5200
368.86	5169.77
368.996	5139.76
369.132	5109.99
369.269	5080.43
369.405	5051.1
369.541	5021.99
369.677	4993.1
369.813	4964.43
369.95	4935.97
370.086	4907.72
370.222	4879.68
370.358	4851.85
370.494	4824.23
370.631	4796.82
370.767	4769.6
370.903	4742.59
371.039	4715.78
371.175	4689.16
371.312	4662.74
371.448	4636.52
371.584	4610.48
371.72	4584.64
371.856	4558.98
371.993	4533.51
372.129	4508.23
372.265	4483.13
372.401	4458.21
372.538	4433.47
372.674	4408.91
372.81	4384.52
372.946	4360.31
373.082	4336.28
373.219	4312.41
373.355	4288.72
373.491	4265.19
373.627	4241.83
373.763	4218.63
373.9	4195.6
374.036	4172.73
374.172	4150.02
374.308	4127.47
374.444	4105.08
374.581	4082.84
374.717	4060.76
374.853	4038.83
374.989	4017.05
375.126	3995.43
375.262	3973.95
375.398	3952.62
375.534	3931.43
375.67	3910.39
375.807	3889.49
375.943	3868.74
376.079	3848.12
376.215	3827.65
376.351	3807.31
376.488	3787.11
376.624	3767.04
376.76	3747.11
376.896	3727.31
377.032	3707.64
377.169	3688.1
377.305	3668.69
377.441	3649.41
377.577	3630.26
377.714	3611.23
377.85	3592.32
377.986	3573.54
378.122	3554.88
378.258	3536.34
378.395	3517.92
378.531	3499.62
378.667	3481.43
378.803	3463.36
378.939	3445.41
379.076	3427.57
379.212	3409.84
379.348	3392.23
379.484	3374.73
379.62	3357.33
379.757	3340.05
379.893	3322.87
380.029	3305.8
380.165	3288.84
380.302	3271.98
380.438	3255.22
380.574	3238.57
380.71	3222.02
380.846	3205.57
380.983	3189.22
381.119	3172.96
381.255	3156.81
381.391	3140.76
381.527	3124.8
381.664	3108.93
381.8	3093.16
381.936	3077.49
382.072	3061.91
382.208	3046.42
382.345	3031.02
382.481	3015.71
382.617	3000.49
382.753	2985.36
382.89	2970.32
383.026	2955.36
383.162	2940.49
383.298	2925.71
383.434	2911.01
383.571	2896.4
383.707	2881.86
383.843	2867.42
383.979	2853.05
384.115	2838.76
384.252	2824.56
384.388	2810.43
384.524	2796.39
384.66	2782.42
384.796	2768.53
384.933	2754.72
385.069	2740.98
385.205	2727.32
385.341	2713.73
385.478	2700.22
385.614	2686.78
385.75	2673.42
385.886	2660.13
386.022	2646.9
386.159	2633.76
386.295	2620.68
386.431	2607.67
386.567	2594.73
386.703	2581.86
386.84	2569.06
386.976	2556.32
387.112	2543.65
387.248	2531.05
387.384	2518.52
387.521	2506.05
387.657	2493.64
387.793	2481.31
387.929	2469.03
388.065	2456.82
388.202	2444.67
388.338	2432.58
388.474	2420.56
388.61	2408.59
388.747	2396.69
388.883	2384.85
389.019	2373.06
389.155	2361.34
389.291	2349.68
389.428	2338.07
389.564	2326.53
389.7	2315.04
389.836	2303.6
389.972	2292.23
390.109	2280.91
390.245	2269.65
390.381	2258.44
390.517	2247.29
390.654	2236.19
390.79	2225.14
390.926	2214.16
391.062	2203.22
391.198	2192.34
391.335	2181.51
391.471	2170.73
391.607	2160
391.743	2149.33
391.879	2138.7
392.016	2128.13
392.152	2117.61
392.288	2107.14
392.424	2096.72
392.56	2086.34
392.697	2076.02
392.833	2065.75
392.969	2055.52
393.105	2045.34
393.241	2035.21
393.378	2025.13
393.514	2015.09
393.65	2005.11
393.786	1995.16
393.923	1985.27
394.059	1975.42
394.195	1965.61
394.331	1955.85
394.467	1946.14
394.604	1936.47
394.74	1926.84
394.876	1917.26
395.012	1907.73
395.148	1898.23
395.285	1888.78
395.421	1879.38
395.557	1870.01
395.693	1860.69
395.829	1851.41
395.966	1842.17
396.102	1832.98
396.238	1823.82
396.374	1814.71
396.511	1805.64
396.647	1796.61
396.783	1787.62
396.919	1778.67
397.055	1769.76
397.192	1760.89
397.328	1752.06
397.464	1743.27
397.6	1734.51
397.736	1725.8
397.873	1717.13
398.009	1708.49
398.145	1699.89
398.281	1691.33
398.417	1682.81
398.554	1674.33
398.69	1665.88
398.826	1657.47
398.962	1649.1
399.099	1640.77
399.235	1632.47
399.371	1624.21
399.507	1615.98
399.643	1607.79
399.78	1599.64
399.916	1591.52
400.052	1583.44
400.188	1575.4
400.324	1567.38
400.461	1559.41
400.597	1551.47
400.733	1543.56
400.869	1535.69
401.005	1527.85
401.142	1520.05
401.278	1512.28
401.414	1504.54
401.55	1496.84
401.687	1489.17
401.823	1481.54
401.959	1473.94
402.095	1466.37
402.231	1458.83
402.368	1451.33
402.504	1443.86
402.64	1436.43
402.776	1429.02
402.912	1421.65
403.049	1414.31
403.185	1407
403.321	1399.72
403.457	1392.48
403.593	1385.26
403.73	1378.08
403.866	1370.93
404.002	1363.81
404.138	1356.72
404.275	1349.66
404.411	1342.64
404.547	1335.64
404.683	1328.67
404.819	1321.74
404.956	1314.83
405.092	1307.96
405.228	1301.11
405.364	1294.29
405.5	1287.51
405.637	1280.75
405.773	1274.02
405.909	1267.33
406.045	1260.66
406.181	1254.02
406.318	1247.41
406.454	1240.83
406.59	1234.27
406.726	1227.75
406.863	1221.26
406.999	1214.79
407.135	1208.35
407.271	1201.94
407.407	1195.56
407.544	1189.2
407.68	1182.88
407.816	1176.58
407.952	1170.31
408.088	1164.06
408.225	1157.85
408.361	1151.66
408.497	1145.5
408.633	1139.37
408.769	1133.26
408.906	1127.18
409.042	1121.13
409.178	1115.1
409.314	1109.1
409.45	1103.13
409.587	1097.18
409.723	1091.26
409.859	1085.37
409.995	1079.5
410.132	1073.66
410.268	1067.84
410.404	1062.06
410.54	1056.29
410.676	1050.55
410.813	1044.84
410.949	1039.16
411.085	1033.5
411.221	1027.86
411.357	1022.25
411.494	1016.66
411.63	1011.1
411.766	1005.57
411.902	1000.06
412.038	994.574
412.175	989.114
412.311	983.678
412.447	978.267
412.583	972.88
412.72	967.518
412.856	962.18
412.992	956.867
413.128	951.577
413.264	946.312
413.401	941.071
413.537	935.853
413.673	930.66
413.809	925.49
413.945	920.344
414.082	915.222
414.218	910.123
414.354	905.047
414.49	899.995
414.626	894.966
414.763	889.96
414.899	884.978
415.035	880.018
415.171	875.082
415.308	870.168
415.444	865.277
415.58	860.409
415.716	855.563
415.852	850.74
415.989	845.94
416.125	841.162
416.261	836.406
416.397	831.673
416.533	826.961
416.67	822.272
416.806	817.605
416.942	812.96
417.078	808.336
417.214	803.735
417.351	799.155
417.487	794.597
417.623	790.061
417.759	785.545
417.896	781.052
418.032	776.58
418.168	772.129
418.304	767.699
418.44	763.29
418.577	758.903
418.713	754.536
418.849	750.191
418.985	745.866
419.121	741.562
419.258	737.279
419.394	733.016
419.53	728.774
419.666	724.552
419.802	720.351
419.939	716.17
420.075	712.01
420.211	707.87
420.347	703.749
420.484	699.649
420.62	695.569
420.756	691.509
420.892	687.468
421.028	683.448
421.165	679.447
421.301	675.466
421.437	671.504
421.573	667.562
421.709	663.639
421.846	659.736
421.982	655.851
422.118	651.987
422.254	648.141
422.39	644.314
422.527	640.507
422.663	636.718
422.799	632.948
422.935	629.197
423.072	625.465
423.208	621.751
423.344	618.056
423.48	614.38
423.616	610.722
423.753	607.083
423.889	603.461
424.025	599.858
424.161	596.274
424.297	592.707
424.434	589.159
424.57	585.628
424.706	582.115
424.842	578.621
424.978	575.144
425.115	571.685
425.251	568.243
425.387	564.819
425.523	561.413
425.659	558.024
425.796	554.652
425.932	551.298
426.068	547.961
426.204	544.642
426.341	541.339
426.477	538.054
426.613	534.785
426.749	531.534
426.885	528.299
427.022	525.081
427.158	521.88
427.294	518.696
427.43	515.528
427.566	512.377
427.703	509.242
427.839	506.124
427.975	503.022
428.111	499.937
428.247	496.867
428.384	493.814
428.52	490.777
428.656	487.756
428.792	484.751
428.929	481.762
429.065	478.788
429.201	475.831
429.337	472.889
429.473	469.963
429.61	467.053
429.746	464.158
429.882	461.278
430.018	458.414
430.154	455.565
430.291	452.732
430.427	449.914
430.563	447.111
430.699	444.323
430.835	441.55
430.972	438.792
431.108	436.049
431.244	433.321
431.38	430.608
431.517	427.909
431.653	425.226
431.789	422.556
431.925	419.902
432.061	417.261
432.198	414.636
432.334	412.024
432.47	409.427
432.606	406.844
432.742	404.275
432.879	401.721
433.015	399.18
433.151	396.654
433.287	394.141
433.423	391.643
433.56	389.158
433.696	386.687
433.832	384.23
433.968	381.786
434.105	379.356
434.241	376.94
434.377	374.537
434.513	372.147
434.649	369.771
434.786	367.408
434.922	365.058
435.058	362.721
435.194	360.398
435.33	358.088
435.467	355.79
435.603	353.506
435.739	351.235
435.875	348.976
436.011	346.73
436.148	344.497
436.284	342.277
436.42	340.069
436.556	337.873
436.693	335.691
436.829	333.52
436.965	331.362
437.101	329.217
437.237	327.083
437.374	324.962
437.51	322.853
437.646	320.756
437.782	318.672
437.918	316.599
438.055	314.538
438.191	312.489
438.327	310.452
438.463	308.426
438.599	306.413
438.736	304.411
438.872	302.42
439.008	300.442
439.144	298.474
439.281	296.518
439.417	294.574
439.553	292.641
439.689	290.719
439.825	288.808
439.962	286.909
440.098	285.021
440.234	283.144
440.37	281.277
440.506	279.422
440.643	277.578
440.779	275.745
440.915	273.922
441.051	272.11
441.187	270.309
441.324	268.519
441.46	266.739
441.596	264.969
441.732	263.211
441.868	261.462
442.005	259.724
442.141	257.997
442.277	256.28
442.413	254.573
442.55	252.876
442.686	251.189
442.822	249.513
442.958	247.846
443.094	246.19
443.231	244.543
443.367	242.906
443.503	241.28
443.639	239.663
443.775	238.056
443.912	236.458
444.048	234.87
444.184	233.292
444.32	231.723
444.456	230.164
444.593	228.614
444.729	227.074
444.865	225.543
445.001	224.022
445.138	222.509
445.274	221.006
445.41	219.512
445.546	218.028
445.682	216.552
445.819	215.085
445.955	213.628
446.091	212.179
446.227	210.739
446.363	209.308
446.5	207.886
446.636	206.473
446.772	205.068
446.908	203.672
447.044	202.285
447.181	200.906
447.317	199.536
447.453	198.174
447.589	196.821
447.726	195.476
447.862	194.139
447.998	192.811
448.134	191.491
448.27	190.18
448.407	188.876
448.543	187.581
448.679	186.294
448.815	185.014
448.951	183.743
449.088	182.48
449.224	181.225
449.36	179.977
449.496	178.738
449.632	177.506
449.769	176.282
449.905	175.066
450.041	173.857
450.177	172.656
450.314	171.463
450.45	170.277
450.586	169.099
450.722	167.928
450.858	166.764
450.995	165.608
451.131	164.46
451.267	163.318
451.403	162.184
451.539	161.057
451.676	159.938
451.812	158.825
451.948	157.72
452.084	156.621
452.22	155.53
452.357	154.446
452.493	153.368
452.629	152.298
452.765	151.234
452.902	150.177
453.038	149.127
453.174	148.084
453.31	147.048
453.446	146.018
453.583	144.995
453.719	143.978
453.855	142.968
453.991	141.965
454.127	140.968
454.264	139.978
454.4	138.993
454.536	138.016
454.672	137.045
454.808	136.08
454.945	135.121
455.081	134.168
455.217	133.222
455.353	132.282
455.49	131.348
455.626	130.42
455.762	129.499
455.898	128.583
456.034	127.673
456.171	126.77
456.307	125.872
456.443	124.98
456.579	124.094
456.715	123.214
456.852	122.339
456.988	121.471
457.124	120.608
457.26	119.75
457.396	118.899
457.533	118.053
457.669	117.212
457.805	116.378
457.941	115.548
458.077	114.725
458.214	113.906
458.35	113.093
458.486	112.286
458.622	111.484
458.759	110.687
458.895	109.896
459.031	109.109
459.167	108.329
459.303	107.553
459.44	106.782
459.576	106.017
459.712	105.257
459.848	104.501
459.984	103.751
460.121	103.006
460.257	102.266
460.393	101.531
460.529	100.801
460.665	100.075
460.802	99.355
460.938	98.6395
461.074	97.9287
461.21	97.2228
461.347	96.5216
461.483	95.8252
461.619	95.1334
461.755	94.4464
461.891	93.7639
462.028	93.0862
462.164	92.4129
462.3	91.7443
462.436	91.0802
462.572	90.4206
462.709	89.7655
462.845	89.1148
462.981	88.4686
463.117	87.8268
463.253	87.1893
463.39	86.5562
463.526	85.9274
463.662	85.3029
463.798	84.6826
463.935	84.0666
464.071	83.4549
464.207	82.8473
464.343	82.2438
464.479	81.6445
464.616	81.0493
464.752	80.4582
464.888	79.8712
465.024	79.2882
465.16	78.7092
465.297	78.1341
465.433	77.5631
465.569	76.9959
465.705	76.4327
465.841	75.8734
465.978	75.3179
466.114	74.7663
466.25	74.2184
466.386	73.6744
466.523	73.1341
466.659	72.5976
466.795	72.0648
466.931	71.5357
467.067	71.0102
467.204	70.4884
467.34	69.9702
467.476	69.4556
467.612	68.9446
467.748	68.4372
467.885	67.9333
468.021	67.4329
468.157	66.936
468.293	66.4425
468.429	65.9525
468.566	65.4659
468.702	64.9827
468.838	64.5029
468.974	64.0265
469.111	63.5534
469.247	63.0836
469.383	62.617
469.519	62.1538
469.655	61.6938
469.792	61.2371
469.928	60.7835
470.064	60.3332
470.2	59.886
470.336	59.4419
470.473	59.001
470.609	58.5632
470.745	58.1285
470.881	57.6968
471.017	57.2682
471.154	56.8426
471.29	56.42
471.426	56.0004
471.562	55.5838
471.699	55.1701
471.835	54.7593
471.971	54.3515
472.107	53.9465
472.243	53.5444
472.38	53.1452
472.516	52.7488
472.652	52.3552
472.788	51.9644
472.924	51.5764
473.061	51.1912
473.197	50.8087
473.333	50.4289
473.469	50.0519
473.605	49.6775
473.742	49.3058
473.878	48.9367
474.014	48.5703
474.15	48.2065
474.286	47.8453
474.423	47.4866
474.559	47.1306
474.695	46.7771
474.831	46.4261
474.968	46.0776
475.104	45.7317
475.24	45.3882
475.376	45.0472
475.512	44.7086
475.649	44.3725
475.785	44.0388
475.921	43.7075
476.057	43.3785
476.193	43.052
476.33	42.7278
476.466	42.4059
476.602	42.0864
476.738	41.7691
476.874	41.4541
477.011	41.1415
477.147	40.831
477.283	40.5229
477.419	40.2169
477.556	39.9132
477.692	39.6116
477.828	39.3123
477.964	39.0151
478.1	38.72
478.237	38.4271
478.373	38.1364
478.509	37.8477
478.645	37.5612
478.781	37.2767
478.918	36.9943
479.054	36.7139
479.19	36.4356
479.326	36.1593
479.462	35.885
479.599	35.6127
[truncated: 1,002 more rows]

## Sheet: Fig. 3f
CD-2
Wavelength (nm)	Absorption (a.u.)		Wavelength (nm)	Oscillator strength
229.677	55.8062		649.642	0
229.831	58.1055		649.642	0
229.984	60.4873		649.642	0
230.138	62.9538		606.339	0
230.291	65.5075		606.339	0
230.444	68.1511		606.339	0
230.598	70.887		521.424	0
230.751	73.718		521.424	0
230.904	76.6466		521.424	0
231.058	79.6757		504.267	0
231.211	82.8079		504.267	7513
231.365	86.0463		504.267	0
231.518	89.3936		483.501	0
231.671	92.8528		483.501	0
231.825	96.427		483.501	0
231.978	100.119		479.407	0
232.131	103.932		479.407	869
232.285	107.87		479.407	0
232.438	111.935		468.537	0
232.592	116.131		468.537	0
232.745	120.461		468.537	0
232.898	124.929		463.839	0
233.052	129.537		463.839	0
233.205	134.29		463.839	0
233.358	139.191		462.956	0
233.512	144.244		462.956	308
233.665	149.451		462.956	0
233.819	154.818		460.394	0
233.972	160.348		460.394	0
234.125	166.044		460.394	0
234.279	171.911		456.311	0
234.432	177.952		456.311	561
234.585	184.171		456.311	0
234.739	190.573		431.354	0
234.892	197.162		431.354	19217
235.045	203.94		431.354	0
235.199	210.914		407.013	0
235.352	218.087		407.013	0
235.506	225.463		407.013	0
235.659	233.046		390.182	0
235.812	240.842		390.182	4477
235.966	248.853		390.182	0
236.119	257.086		383.271	0
236.272	265.544		383.271	0
236.426	274.231		383.271	0
236.579	283.154		375.596	0
236.733	292.315		375.596	814
236.886	301.72		375.596	0
237.039	311.373		369.683	0
237.193	321.279		369.683	0
237.346	331.444		369.683	0
237.499	341.871		369.253	0
237.653	352.565		369.253	0
237.806	363.532		369.253	0
237.96	374.776		359.948	0
238.113	386.303		359.948	22
238.266	398.116		359.948	0
238.42	410.222		355.827	0
238.573	422.625		355.827	0
238.726	435.33		355.827	0
238.88	448.342		352.91	0
239.033	461.667		352.91	0
239.187	475.308		352.91	0
239.34	489.273		349.596	0
239.493	503.564		349.596	0
239.647	518.189		349.596	0
239.8	533.151		345.89	0
239.953	548.456		345.89	11
240.107	564.109		345.89	0
240.26	580.115		345.235	0
240.414	596.479		345.235	0
240.567	613.207		345.235	0
240.72	630.303		342.716	0
240.874	647.772		342.716	0
241.027	665.621		342.716	0
241.18	683.853		340.803	0
241.334	702.475		340.803	4257
241.487	721.49		340.803	0
241.641	740.904		340.251	0
241.794	760.722		340.251	0
241.947	780.95		340.251	0
242.101	801.591		339.283	0
242.254	822.652		339.283	66
242.407	844.136		339.283	0
242.561	866.05		338.708	0
242.714	888.397		338.708	253
242.867	911.182		338.708	0
243.021	934.411		338.579	0
243.174	958.088		338.579	0
243.328	982.217		338.579	0
243.481	1006.8		336.402	0
243.634	1031.85		336.402	0
243.788	1057.37		336.402	0
243.941	1083.35		334.731	0
244.094	1109.82		334.731	2200
244.248	1136.76		334.731	0
244.401	1164.18		333.443	0
244.555	1192.1		333.443	0
244.708	1220.5		333.443	0
244.861	1249.41		327.619	0
245.015	1278.81		327.619	8426
245.168	1308.72		327.619	0
245.321	1339.13		324.906	0
245.475	1370.06		324.906	0
245.628	1401.51		324.906	0
245.782	1433.47		324.702	0
245.935	1465.96		324.702	0
246.088	1498.97		324.702	0
246.242	1532.51		324.015	0
246.395	1566.59		324.015	15598
246.548	1601.2		324.015	0
246.702	1636.35		322.716	0
246.855	1672.05		322.716	11
247.009	1708.29		322.716	0
247.162	1745.08		318.545	0
247.315	1782.41		318.545	28996
247.469	1820.3		318.545	0
247.622	1858.75		316.666	0
247.775	1897.75		316.666	0
247.929	1937.32		316.666	0
248.082	1977.44		316.432	0
248.236	2018.13		316.432	0
248.389	2059.39		316.432	0
248.542	2101.21		315.851	0
248.696	2143.6		315.851	0
248.849	2186.56		315.851	0
249.002	2230.09		314.457	0
249.156	2274.2		314.457	0
249.309	2318.88		314.457	0
249.463	2364.14		313.884	0
249.616	2409.97		313.884	0
249.769	2456.37		313.884	0
249.923	2503.36		312.295	0
250.076	2550.92		312.295	11
250.229	2599.06		312.295	0
250.383	2647.77		310.613	0
250.536	2697.06		310.613	0
250.689	2746.94		310.613	0
250.843	2797.38		309.026	0
250.996	2848.41		309.026	5313
251.15	2900.01		309.026	0
251.303	2952.18		305.508	0
251.456	3004.93		305.508	15708
251.61	3058.25		305.508	0
251.763	3112.15		303.511	0
251.916	3166.61		303.511	0
252.07	3221.65		303.511	0
252.223	3277.25		301.892	0
252.377	3333.42		301.892	55
252.53	3390.15		301.892	0
252.683	3447.44		297.239	0
252.837	3505.29		297.239	0
252.99	3563.7		297.239	0
253.143	3622.67		291.474	0
253.297	3682.19		291.474	2134
253.45	3742.25		291.474	0
253.604	3802.87		288.664	0
253.757	3864.02		288.664	803
253.91	3925.72		288.664	0
254.064	3987.95		283.866	0
254.217	4050.72		283.866	0
254.37	4114.02		283.866	0
254.524	4177.84		282.778	0
254.677	4242.19		282.778	4015
254.831	4307.05		282.778	0
254.984	4372.43		281.131	0
255.137	4438.32		281.131	1694
255.291	4504.71		281.131	0
255.444	4571.61		277.83	0
255.597	4639		277.83	21593
255.751	4706.88		277.83	0
255.904	4775.25		276.639	0
256.058	4844.1		276.639	0
256.211	4913.42		276.639	0
256.364	4983.22		272.361	0
256.518	5053.49		272.361	165
256.671	5124.21		272.361	0
256.824	5195.39		269.677	0
256.978	5267.02		269.677	2530
257.131	5339.09		269.677	0
257.285	5411.6
257.438	5484.55
257.591	5557.91
257.745	5631.7
257.898	5705.9
258.051	5780.51
258.205	5855.52
258.358	5930.92
258.512	6006.71
258.665	6082.88
258.818	6159.42
258.972	6236.33
259.125	6313.61
259.278	6391.23
259.432	6469.2
259.585	6547.51
259.738	6626.16
259.892	6705.13
260.045	6784.42
260.199	6864.01
260.352	6943.92
260.505	7024.11
260.659	7104.6
260.812	7185.37
260.965	7266.42
261.119	7347.73
261.272	7429.3
261.426	7511.12
261.579	7593.18
261.732	7675.49
261.886	7758.02
262.039	7840.78
262.192	7923.75
262.346	8006.92
262.499	8090.3
262.653	8173.87
262.806	8257.63
262.959	8341.56
263.113	8425.66
263.266	8509.92
263.419	8594.34
263.573	8678.91
263.726	8763.62
263.88	8848.46
264.033	8933.43
264.186	9018.52
264.34	9103.72
264.493	9189.03
264.646	9274.43
264.8	9359.92
264.953	9445.5
265.107	9531.16
265.26	9616.89
265.413	9702.68
265.567	9788.52
265.72	9874.42
265.873	9960.36
266.027	10046.3
266.18	10132.4
266.334	10218.4
266.487	10304.4
266.64	10390.5
266.794	10476.6
266.947	10562.7
267.1	10648.7
267.254	10734.8
267.407	10820.9
267.56	10906.9
267.714	10992.9
267.867	11078.8
268.021	11164.8
268.174	11250.7
268.327	11336.5
268.481	11422.3
268.634	11508
268.787	11593.7
268.941	11679.3
269.094	11764.8
269.248	11850.3
269.401	11935.6
269.554	12020.9
269.708	12106.1
269.861	12191.3
270.014	12276.3
270.168	12361.2
270.321	12446
270.475	12530.7
270.628	12615.3
270.781	12699.8
270.935	12784.2
271.088	12868.5
271.241	12952.6
271.395	13036.6
271.548	13120.5
271.702	13204.3
271.855	13287.9
272.008	13371.4
272.162	13454.8
272.315	13538
272.468	13621.1
272.622	13704.1
272.775	13786.9
272.929	13869.6
273.082	13952.1
273.235	14034.5
273.389	14116.7
273.542	14198.8
273.695	14280.7
273.849	14362.5
274.002	14444.1
274.156	14525.6
274.309	14607
274.462	14688.2
274.616	14769.2
274.769	14850.1
274.922	14930.8
275.076	15011.4
275.229	15091.8
275.382	15172.1
275.536	15252.2
275.689	15332.2
275.843	15412
275.996	15491.7
276.149	15571.2
276.303	15650.6
276.456	15729.8
276.609	15808.9
276.763	15887.9
276.916	15966.6
277.07	16045.3
277.223	16123.8
277.376	16202.2
277.53	16280.4
277.683	16358.5
277.836	16436.5
277.99	16514.3
278.143	16592
278.297	16669.5
278.45	16746.9
278.603	16824.2
278.757	16901.4
278.91	16978.4
279.063	17055.4
279.217	17132.2
279.37	17208.8
279.524	17285.4
279.677	17361.8
279.83	17438.2
279.984	17514.4
280.137	17590.5
280.29	17666.5
280.444	17742.4
280.597	17818.2
280.751	17893.9
280.904	17969.4
281.057	18044.9
281.211	18120.3
281.364	18195.6
281.517	18270.8
281.671	18345.9
281.824	18421
281.978	18495.9
282.131	18570.8
282.284	18645.5
282.438	18720.2
282.591	18794.8
282.744	18869.4
282.898	18943.8
283.051	19018.2
283.204	19092.6
283.358	19166.8
283.511	19241
283.665	19315.1
283.818	19389.1
283.971	19463.1
284.125	19537.1
284.278	19610.9
284.431	19684.7
284.585	19758.5
284.738	19832.2
284.892	19905.8
285.045	19979.4
285.198	20052.9
285.352	20126.4
285.505	20199.8
285.658	20273.2
285.812	20346.5
285.965	20419.8
286.119	20493
286.272	20566.2
286.425	20639.3
286.579	20712.4
286.732	20785.5
286.885	20858.5
287.039	20931.4
287.192	21004.3
287.346	21077.2
287.499	21150
287.652	21222.8
287.806	21295.5
287.959	21368.2
288.112	21440.8
288.266	21513.4
288.419	21585.9
288.573	21658.4
288.726	21730.8
288.879	21803.2
289.033	21875.5
289.186	21947.8
289.339	22020.1
289.493	22092.2
289.646	22164.3
289.8	22236.4
289.953	22308.4
290.106	22380.3
290.26	22452.2
290.413	22524
290.566	22595.8
290.72	22667.4
290.873	22739
291.027	22810.6
291.18	22882
291.333	22953.4
291.487	23024.7
291.64	23095.9
291.793	23167
291.947	23238.1
292.1	23309
292.253	23379.9
292.407	23450.6
292.56	23521.3
292.714	23591.8
292.867	23662.2
293.02	23732.6
293.174	23802.8
293.327	23872.9
293.48	23942.8
293.634	24012.6
293.787	24082.4
293.941	24151.9
294.094	24221.3
294.247	24290.6
294.401	24359.8
294.554	24428.7
294.707	24497.6
294.861	24566.2
295.014	24634.7
295.168	24703.1
295.321	24771.2
295.474	24839.2
295.628	24907
295.781	24974.5
295.934	25041.9
296.088	25109.1
296.241	25176.1
296.395	25242.9
296.548	25309.4
296.701	25375.8
296.855	25441.9
297.008	25507.7
297.161	25573.4
297.315	25638.7
297.468	25703.9
297.622	25768.7
297.775	25833.3
297.928	25897.7
298.082	25961.7
298.235	26025.5
298.388	26089
298.542	26152.2
298.695	26215.1
298.849	26277.7
299.002	26340
299.155	26401.9
299.309	26463.6
299.462	26524.9
299.615	26585.8
299.769	26646.5
299.922	26706.7
300.075	26766.7
300.229	26826.2
300.382	26885.4
300.536	26944.2
300.689	27002.6
300.842	27060.7
300.996	27118.3
301.149	27175.5
301.302	27232.3
301.456	27288.8
301.609	27344.7
301.763	27400.3
301.916	27455.4
302.069	27510.1
302.223	27564.3
302.376	27618.1
302.529	27671.4
302.683	27724.3
302.836	27776.7
302.99	27828.5
303.143	27879.9
303.296	27930.9
303.45	27981.3
303.603	28031.2
303.756	28080.6
303.91	28129.4
304.063	28177.8
304.217	28225.6
304.37	28272.9
304.523	28319.6
304.677	28365.8
304.83	28411.4
304.983	28456.5
305.137	28500.9
305.29	28544.9
305.444	28588.2
305.597	28630.9
305.75	28673.1
305.904	28714.6
306.057	28755.6
306.21	28795.9
306.364	28835.7
306.517	28874.8
306.671	28913.3
306.824	28951.1
306.977	28988.3
307.131	29024.9
307.284	29060.8
307.437	29096.1
307.591	29130.7
307.744	29164.6
307.897	29197.9
308.051	29230.5
308.204	29262.4
308.358	29293.6
308.511	29324.2
308.664	29354
308.818	29383.2
308.971	29411.7
309.124	29439.4
309.278	29466.5
309.431	29492.8
309.585	29518.4
309.738	29543.3
309.891	29567.5
310.045	29590.9
310.198	29613.6
310.351	29635.6
310.505	29656.8
310.658	29677.3
310.812	29697
310.965	29716
311.118	29734.2
311.272	29751.7
311.425	29768.4
311.578	29784.4
311.732	29799.5
311.885	29814
312.039	29827.6
312.192	29840.5
312.345	29852.6
312.499	29863.9
312.652	29874.4
312.805	29884.1
312.959	29893.1
313.112	29901.3
313.266	29908.7
313.419	29915.3
313.572	29921.1
313.726	29926.1
313.879	29930.3
314.032	29933.8
314.186	29936.4
314.339	29938.2
314.493	29939.2
314.646	29939.5
314.799	29938.9
314.953	29937.5
315.106	29935.4
315.259	29932.4
315.413	29928.6
315.566	29924
315.72	29918.7
315.873	29912.5
316.026	29905.5
316.18	29897.7
316.333	29889.1
316.486	29879.7
316.64	29869.5
316.793	29858.5
316.946	29846.7
317.1	29834.1
317.253	29820.7
317.407	29806.5
317.56	29791.5
317.713	29775.8
317.867	29759.2
318.02	29741.8
318.173	29723.7
318.327	29704.7
318.48	29685
318.634	29664.5
318.787	29643.1
318.94	29621.1
319.094	29598.2
319.247	29574.6
319.4	29550.1
319.554	29524.9
319.707	29499
319.861	29472.2
320.014	29444.8
320.167	29416.5
320.321	29387.5
320.474	29357.7
320.627	29327.2
320.781	29295.9
320.934	29263.9
321.088	29231.1
321.241	29197.6
321.394	29163.3
321.548	29128.4
321.701	29092.7
321.854	29056.2
322.008	29019.1
322.161	28981.2
322.315	28942.6
322.468	28903.3
322.621	28863.3
322.775	28822.6
322.928	28781.1
323.081	28739
323.235	28696.2
323.388	28652.8
323.542	28608.6
323.695	28563.8
323.848	28518.2
324.002	28472.1
324.155	28425.2
324.308	28377.7
324.462	28329.6
324.615	28280.8
324.769	28231.3
324.922	28181.3
325.075	28130.6
325.229	28079.2
325.382	28027.3
325.535	27974.7
325.689	27921.5
325.842	27867.7
325.995	27813.3
326.149	27758.3
326.302	27702.8
326.456	27646.6
326.609	27589.9
326.762	27532.6
326.916	27474.7
327.069	27416.3
327.222	27357.3
327.376	27297.7
327.529	27237.7
327.683	27177
327.836	27115.9
327.989	27054.2
328.143	26992
328.296	26929.3
328.449	26866.1
328.603	26802.4
328.756	26738.2
328.91	26673.5
329.063	26608.4
329.216	26542.7
329.37	26476.6
329.523	26410.1
329.676	26343
329.83	26275.5
329.983	26207.6
330.137	26139.3
330.29	26070.5
330.443	26001.3
330.597	25931.6
330.75	25861.6
330.903	25791.2
331.057	25720.3
331.21	25649.1
331.364	25577.5
331.517	25505.5
331.67	25433.1
331.824	25360.4
331.977	25287.3
332.13	25213.9
332.284	25140.1
332.437	25066
332.591	24991.5
332.744	24916.8
332.897	24841.7
333.051	24766.3
333.204	24690.6
333.357	24614.6
333.511	24538.3
333.664	24461.7
333.817	24384.8
333.971	24307.7
334.124	24230.3
334.278	24152.7
334.431	24074.8
334.584	23996.6
334.738	23918.2
334.891	23839.6
335.044	23760.8
335.198	23681.7
335.351	23602.4
335.505	23523
335.658	23443.3
335.811	23363.4
335.965	23283.4
336.118	23203.1
336.271	23122.7
336.425	23042.2
336.578	22961.4
336.732	22880.6
336.885	22799.5
337.038	22718.4
337.192	22637.1
337.345	22555.6
337.498	22474.1
337.652	22392.4
337.805	22310.6
337.959	22228.7
338.112	22146.8
338.265	22064.7
338.419	21982.6
338.572	21900.3
338.725	21818
338.879	21735.7
339.032	21653.2
339.186	21570.7
339.339	21488.2
339.492	21405.6
339.646	21323
339.799	21240.4
339.952	21157.7
340.106	21075.1
340.259	20992.4
340.413	20909.7
340.566	20827
340.719	20744.3
340.873	20661.6
341.026	20578.9
341.179	20496.3
341.333	20413.6
341.486	20331.1
341.639	20248.5
341.793	20166
341.946	20083.5
342.1	20001.1
342.253	19918.8
342.406	19836.5
342.56	19754.3
342.713	19672.1
342.866	19590.1
343.02	19508.1
343.173	19426.2
343.327	19344.4
343.48	19262.7
343.633	19181.1
343.787	19099.7
343.94	19018.3
344.093	18937
344.247	18855.9
344.4	18774.9
344.554	18694.1
344.707	18613.4
344.86	18532.8
345.014	18452.3
345.167	18372.1
345.32	18291.9
345.474	18212
345.627	18132.2
345.781	18052.6
345.934	17973.1
346.087	17893.8
346.241	17814.7
346.394	17735.8
346.547	17657.1
346.701	17578.6
346.854	17500.2
347.008	17422.1
347.161	17344.2
347.314	17266.5
347.468	17189
347.621	17111.7
347.774	17034.6
347.928	16957.8
348.081	16881.2
348.235	16804.8
348.388	16728.6
348.541	16652.7
348.695	16577.1
348.848	16501.6
349.001	16426.5
349.155	16351.6
349.308	16276.9
349.462	16202.5
349.615	16128.3
349.768	16054.5
349.922	15980.8
350.075	15907.5
350.228	15834.4
350.382	15761.6
350.535	15689.1
350.688	15616.9
350.842	15544.9
350.995	15473.3
351.149	15401.9
351.302	15330.8
351.455	15260
351.609	15189.5
351.762	15119.4
351.915	15049.5
352.069	14979.9
352.222	14910.6
352.376	14841.7
352.529	14773
352.682	14704.7
352.836	14636.7
352.989	14569
353.142	14501.6
353.296	14434.5
353.449	14367.8
353.603	14301.4
353.756	14235.3
353.909	14169.6
354.063	14104.1
354.216	14039.1
354.369	13974.3
354.523	13909.9
354.676	13845.8
354.83	13782.1
354.983	13718.7
355.136	13655.7
355.29	13593
355.443	13530.6
355.596	13468.6
355.75	13407
355.903	13345.7
356.057	13284.7
356.21	13224.1
356.363	13163.9
356.517	13104
356.67	13044.4
356.823	12985.3
356.977	12926.5
357.13	12868
357.284	12809.9
357.437	12752.2
357.59	12694.8
357.744	12637.8
357.897	12581.2
358.05	12524.9
358.204	12469
358.357	12413.4
358.51	12358.3
358.664	12303.5
358.817	12249
358.971	12194.9
359.124	12141.2
359.277	12087.9
359.431	12035
359.584	11982.4
359.737	11930.2
359.891	11878.3
360.044	11826.8
360.198	11775.7
360.351	11725
360.504	11674.7
360.658	11624.7
360.811	11575.1
360.964	11525.8
361.118	11477
361.271	11428.5
361.425	11380.4
361.578	11332.6
361.731	11285.3
361.885	11238.3
362.038	11191.7
362.191	11145.4
362.345	11099.6
362.498	11054.1
362.652	11009
362.805	10964.2
362.958	10919.8
363.112	10875.8
363.265	10832.2
363.418	10788.9
363.572	10746
363.725	10703.5
363.879	10661.4
364.032	10619.6
364.185	10578.2
364.339	10537.2
364.492	10496.5
364.645	10456.2
364.799	10416.3
364.952	10376.7
365.106	10337.5
365.259	10298.7
365.412	10260.2
365.566	10222.1
365.719	10184.4
365.872	10147
366.026	10110
366.179	10073.4
366.332	10037.1
366.486	10001.2
366.639	9965.6
366.793	9930.39
366.946	9895.54
367.099	9861.05
367.253	9826.92
367.406	9793.14
367.559	9759.71
367.713	9726.64
367.866	9693.92
368.02	9661.55
368.173	9629.54
368.326	9597.87
368.48	9566.55
368.633	9535.58
368.786	9504.95
368.94	9474.67
369.093	9444.73
369.247	9415.14
369.4	9385.89
369.553	9356.98
369.707	9328.41
369.86	9300.17
370.013	9272.28
370.167	9244.72
370.32	9217.49
370.474	9190.6
370.627	9164.04
370.78	9137.81
370.934	9111.91
371.087	9086.34
371.24	9061.1
371.394	9036.18
371.547	9011.58
371.701	8987.31
371.854	8963.36
372.007	8939.74
372.161	8916.43
372.314	8893.43
372.467	8870.76
372.621	8848.4
372.774	8826.35
372.928	8804.61
373.081	8783.18
373.234	8762.07
373.388	8741.26
373.541	8720.75
373.694	8700.55
373.848	8680.66
374.001	8661.06
374.155	8641.77
374.308	8622.77
374.461	8604.07
374.615	8585.67
374.768	8567.56
374.921	8549.74
375.075	8532.22
375.228	8514.98
375.381	8498.03
375.535	8481.36
375.688	8464.98
375.842	8448.89
375.995	8433.07
376.148	8417.53
376.302	8402.28
376.455	8387.3
376.608	8372.59
376.762	8358.16
376.915	8343.99
377.069	8330.1
377.222	8316.48
377.375	8303.12
377.529	8290.03
377.682	8277.2
377.835	8264.63
377.989	8252.32
378.142	8240.27
378.296	8228.48
378.449	8216.94
378.602	8205.66
378.756	8194.62
378.909	8183.84
379.062	8173.3
379.216	8163.02
379.369	8152.97
379.523	8143.17
379.676	8133.61
379.829	8124.29
379.983	8115.21
380.136	8106.36
380.289	8097.75
380.443	8089.38
380.596	8081.23
380.75	8073.31
380.903	8065.62
381.056	8058.16
381.21	8050.92
381.363	8043.9
381.516	8037.1
381.67	8030.53
381.823	8024.17
381.977	8018.02
382.13	8012.09
382.283	8006.37
382.437	8000.87
382.59	7995.57
382.743	7990.48
382.897	7985.59
383.05	7980.91
383.203	7976.43
383.357	7972.15
383.51	7968.07
383.664	7964.18
383.817	7960.49
383.97	7957
384.124	7953.69
384.277	7950.58
384.43	7947.65
384.584	7944.91
384.737	7942.36
384.891	7939.98
385.044	7937.79
385.197	7935.78
385.351	7933.95
385.504	7932.3
385.657	7930.81
385.811	7929.51
385.964	7928.37
386.118	7927.4
386.271	7926.6
386.424	7925.97
386.578	7925.5
386.731	7925.2
386.884	7925.05
387.038	7925.07
387.191	7925.24
387.345	7925.57
387.498	7926.06
387.651	7926.7
387.805	7927.49
387.958	7928.43
388.111	7929.51
388.265	7930.75
388.418	7932.13
388.572	7933.65
388.725	7935.31
388.878	7937.12
389.032	7939.06
389.185	7941.14
389.338	7943.35
389.492	7945.7
389.645	7948.18
389.799	7950.79
389.952	7953.53
390.105	7956.4
390.259	7959.39
390.412	7962.51
390.565	7965.74
390.719	7969.1
390.872	7972.58
391.026	7976.18
391.179	7979.9
391.332	7983.72
391.486	7987.67
391.639	7991.72
391.792	7995.88
391.946	8000.16
392.099	8004.54
392.252	8009.02
392.406	8013.61
392.559	8018.31
392.713	8023.1
392.866	8027.99
393.019	8032.99
393.173	8038.07
393.326	8043.26
393.479	8048.54
393.633	8053.91
393.786	8059.37
393.94	8064.92
394.093	8070.56
394.246	8076.29
394.4	8082.1
394.553	8087.99
394.706	8093.97
394.86	8100.03
395.013	8106.17
395.167	8112.38
395.32	8118.68
395.473	8125.05
395.627	8131.49
395.78	8138
395.933	8144.59
396.087	8151.25
396.24	8157.97
396.394	8164.77
396.547	8171.63
396.7	8178.55
396.854	8185.54
397.007	8192.59
397.16	8199.7
397.314	8206.87
397.467	8214.1
397.621	8221.38
397.774	8228.72
397.927	8236.12
398.081	8243.57
398.234	8251.07
398.387	8258.62
398.541	8266.22
398.694	8273.87
398.848	8281.56
399.001	8289.3
399.154	8297.09
399.308	8304.91
399.461	8312.78
399.614	8320.7
399.768	8328.65
399.921	8336.64
400.074	8344.66
400.228	8352.73
400.381	8360.82
400.535	8368.95
400.688	8377.12
400.841	8385.31
400.995	8393.54
401.148	8401.8
401.301	8410.08
401.455	8418.39
401.608	8426.73
401.762	8435.09
401.915	8443.47
402.068	8451.88
402.222	8460.31
402.375	8468.76
402.528	8477.23
402.682	8485.72
402.835	8494.23
402.989	8502.75
403.142	8511.29
403.295	8519.84
403.449	8528.4
403.602	8536.98
403.755	8545.57
403.909	8554.17
404.062	8562.78
404.216	8571.39
404.369	8580.02
404.522	8588.65
404.676	8597.28
404.829	8605.92
404.982	8614.57
405.136	8623.21
405.289	8631.86
405.443	8640.51
405.596	8649.16
405.749	8657.81
405.903	8666.45
406.056	8675.1
406.209	8683.74
406.363	8692.37
406.516	8701
406.67	8709.62
406.823	8718.24
406.976	8726.85
407.13	8735.45
407.283	8744.04
407.436	8752.62
407.59	8761.18
407.743	8769.74
407.897	8778.28
408.05	8786.81
408.203	8795.32
408.357	8803.82
408.51	8812.3
408.663	8820.77
408.817	8829.22
408.97	8837.65
409.123	8846.06
409.277	8854.45
409.43	8862.82
409.584	8871.17
409.737	8879.49
409.89	8887.8
410.044	8896.08
410.197	8904.33
410.35	8912.56
410.504	8920.77
410.657	8928.95
410.811	8937.1
410.964	8945.22
411.117	8953.32
411.271	8961.39
411.424	8969.42
411.577	8977.43
411.731	8985.41
411.884	8993.35
412.038	9001.27
412.191	9009.15
412.344	9016.99
412.498	9024.81
412.651	9032.59
412.804	9040.33
412.958	9048.04
413.111	9055.71
413.265	9063.34
413.418	9070.94
413.571	9078.5
413.725	9086.02
413.878	9093.5
414.031	9100.95
414.185	9108.35
414.338	9115.71
414.492	9123.03
414.645	9130.31
414.798	9137.55
414.952	9144.74
415.105	9151.89
415.258	9159
415.412	9166.06
415.565	9173.08
415.719	9180.06
415.872	9186.98
416.025	9193.87
416.179	9200.7
416.332	9207.49
416.485	9214.23
416.639	9220.93
416.792	9227.57
416.945	9234.17
417.099	9240.72
417.252	9247.22
417.406	9253.67
417.559	9260.07
417.712	9266.42
417.866	9272.72
418.019	9278.97
418.172	9285.16
418.326	9291.3
418.479	9297.4
418.633	9303.43
418.786	9309.42
418.939	9315.35
419.093	9321.23
419.246	9327.05
419.399	9332.82
419.553	9338.54
419.706	9344.2
419.86	9349.8
420.013	9355.35
420.166	9360.85
420.32	9366.28
420.473	9371.66
420.626	9376.99
420.78	9382.25
420.933	9387.46
421.087	9392.62
421.24	9397.71
421.393	9402.75
421.547	9407.72
421.7	9412.64
421.853	9417.5
422.007	9422.3
422.16	9427.05
422.314	9431.73
422.467	9436.35
422.62	9440.91
422.774	9445.42
422.927	9449.86
423.08	9454.24
423.234	9458.56
423.387	9462.82
423.541	9467.02
423.694	9471.16
423.847	9475.23
424.001	9479.25
424.154	9483.2
424.307	9487.09
424.461	9490.92
424.614	9494.69
424.767	9498.39
424.921	9502.03
425.074	9505.61
425.228	9509.13
425.381	9512.58
425.534	9515.97
425.688	9519.3
425.841	9522.56
425.994	9525.76
426.148	9528.89
426.301	9531.97
426.455	9534.98
426.608	9537.92
426.761	9540.8
426.915	9543.62
427.068	9546.37
427.221	9549.06
427.375	9551.69
427.528	9554.25
427.682	9556.74
427.835	9559.17
427.988	9561.54
428.142	9563.84
428.295	9566.08
428.448	9568.25
428.602	9570.36
428.755	9572.4
428.909	9574.38
429.062	9576.3
429.215	9578.15
429.369	9579.93
429.522	9581.65
429.675	9583.3
429.829	9584.89
429.982	9586.42
430.136	9587.88
430.289	9589.27
430.442	9590.6
430.596	9591.87
430.749	9593.07
430.902	9594.2
431.056	9595.28
431.209	9596.28
431.363	9597.22
431.516	9598.1
431.669	9598.91
431.823	9599.66
431.976	9600.34
432.129	9600.95
432.283	9601.51
432.436	9601.99
432.589	9602.42
432.743	9602.78
432.896	9603.07
433.05	9603.3
433.203	9603.47
433.356	9603.57
433.51	9603.6
433.663	9603.58
433.816	9603.49
433.97	9603.33
434.123	9603.11
434.277	9602.83
434.43	9602.48
434.583	9602.07
434.737	9601.6
434.89	9601.06
435.043	9600.46
435.197	9599.79
435.35	9599.07
435.504	9598.28
435.657	9597.42
435.81	9596.51
435.964	9595.53
436.117	9594.48
436.27	9593.38
436.424	9592.21
436.577	9590.98
436.731	9589.69
436.884	9588.34
437.037	9586.92
437.191	9585.44
437.344	9583.9
437.497	9582.3
437.651	9580.64
437.804	9578.91
437.958	9577.13
438.111	9575.28
438.264	9573.38
438.418	9571.41
438.571	9569.38
438.724	9567.29
438.878	9565.14
439.031	9562.93
439.185	9560.66
439.338	9558.33
439.491	9555.94
439.645	9553.49
439.798	9550.98
439.951	9548.41
440.105	9545.79
440.258	9543.1
440.412	9540.36
440.565	9537.55
440.718	9534.69
440.872	9531.77
441.025	9528.79
441.178	9525.76
441.332	9522.66
441.485	9519.51
441.638	9516.3
441.792	9513.03
441.945	9509.71
442.099	9506.33
442.252	9502.89
442.405	9499.4
442.559	9495.85
442.712	9492.25
442.865	9488.58
443.019	9484.87
443.172	9481.09
443.326	9477.26
443.479	9473.38
443.632	9469.44
443.786	9465.45
443.939	9461.4
444.092	9457.3
444.246	9453.14
444.399	9448.93
444.553	9444.67
444.706	9440.35
444.859	9435.98
445.013	9431.55
445.166	9427.08
445.319	9422.55
445.473	9417.96
445.626	9413.33
445.78	9408.64
445.933	9403.9
446.086	9399.11
446.24	9394.27
446.393	9389.38
446.546	9384.43
446.7	9379.44
446.853	9374.39
447.007	9369.3
447.16	9364.15
447.313	9358.95
447.467	9353.71
447.62	9348.41
447.773	9343.07
447.927	9337.67
448.08	9332.23
448.234	9326.74
448.387	9321.2
448.54	9315.61
448.694	9309.97
448.847	9304.29
449	9298.56
449.154	9292.78
449.307	9286.95
449.461	9281.08
449.614	9275.16
449.767	9269.19
449.921	9263.18
450.074	9257.12
450.227	9251.02
450.381	9244.87
450.534	9238.68
450.687	9232.44
450.841	9226.15
450.994	9219.82
451.148	9213.45
451.301	9207.03
451.454	9200.57
451.608	9194.07
451.761	9187.52
451.914	9180.93
452.068	9174.29
452.221	9167.61
452.375	9160.9
452.528	9154.13
452.681	9147.33
452.835	9140.48
452.988	9133.6
453.141	9126.67
453.295	9119.7
453.448	9112.69
453.602	9105.64
453.755	9098.54
453.908	9091.41
454.062	9084.24
454.215	9077.03
454.368	9069.78
454.522	9062.49
454.675	9055.16
454.829	9047.79
454.982	9040.38
455.135	9032.94
455.289	9025.46
455.442	9017.94
455.595	9010.38
455.749	9002.78
455.902	8995.15
456.056	8987.48
456.209	8979.77
456.362	8972.03
456.516	8964.25
456.669	8956.44
456.822	8948.59
456.976	8940.7
457.129	8932.78
457.283	8924.82
457.436	8916.83
457.589	8908.8
457.743	8900.74
457.896	8892.65
458.049	8884.52
458.203	8876.36
458.356	8868.16
458.509	8859.93
458.663	8851.67
458.816	8843.38
458.97	8835.05
459.123	8826.69
459.276	8818.3
459.43	8809.87
459.583	8801.42
459.736	8792.93
459.89	8784.41
460.043	8775.87
460.197	8767.29
460.35	8758.68
460.503	8750.04
460.657	8741.37
460.81	8732.67
460.963	8723.94
461.117	8715.18
461.27	8706.39
461.424	8697.57
461.577	8688.73
461.73	8679.85
461.884	8670.95
462.037	8662.02
462.19	8653.06
462.344	8644.07
462.497	8635.06
462.651	8626.02
462.804	8616.95
462.957	8607.85
463.111	8598.73
463.264	8589.59
463.417	8580.41
463.571	8571.21
463.724	8561.99
463.878	8552.74
464.031	8543.46
464.184	8534.16
464.338	8524.83
464.491	8515.48
464.644	8506.11
464.798	8496.71
464.951	8487.29
465.105	8477.84
465.258	8468.37
465.411	8458.87
465.565	8449.36
465.718	8439.82
465.871	8430.25
466.025	8420.67
466.178	8411.06
466.331	8401.43
466.485	8391.78
466.638	8382.1
466.792	8372.41
466.945	8362.69
467.098	8352.95
467.252	8343.2
467.405	8333.42
467.558	8323.62
467.712	8313.8
467.865	8303.96
468.019	8294.1
468.172	8284.22
468.325	8274.32
468.479	8264.4
468.632	8254.46
468.785	8244.5
468.939	8234.52
469.092	8224.53
469.246	8214.52
469.399	8204.49
469.552	8194.44
469.706	8184.37
469.859	8174.28
470.012	8164.18
470.166	8154.06
470.319	8143.93
470.473	8133.77
470.626	8123.6
470.779	8113.41
470.933	8103.21
471.086	8092.99
471.239	8082.76
471.393	8072.5
471.546	8062.24
471.7	8051.96
471.853	8041.66
472.006	8031.35
472.16	8021.02
472.313	8010.67
472.466	8000.32
472.62	7989.95
472.773	7979.56
472.927	7969.16
473.08	7958.75
473.233	7948.32
473.387	7937.88
473.54	7927.43
473.693	7916.96
473.847	7906.48
474	7895.98
474.154	7885.48
474.307	7874.96
474.46	7864.43
474.614	7853.89
474.767	7843.33
474.92	7832.76
475.074	7822.19
475.227	7811.59
475.38	7800.99
475.534	7790.38
475.687	7779.76
475.841	7769.12
475.994	7758.48
476.147	7747.82
476.301	7737.15
476.454	7726.48
476.607	7715.79
476.761	7705.09
476.914	7694.39
477.068	7683.67
477.221	7672.94
477.374	7662.21
477.528	7651.46
477.681	7640.71
477.834	7629.95
477.988	7619.18
478.141	7608.4
478.295	7597.61
478.448	7586.81
478.601	7576.01
478.755	7565.2
478.908	7554.38
479.061	7543.55
479.215	7532.71
479.368	7521.87
479.522	7511.02
479.675	7500.16
479.828	7489.3
479.982	7478.42
480.135	7467.55
480.288	7456.66
480.442	7445.77
480.595	7434.87
480.749	7423.97
480.902	7413.06
481.055	7402.14
481.209	7391.22
481.362	7380.29
481.515	7369.36
481.669	7358.42
481.822	7347.48
481.976	7336.53
482.129	7325.57
482.282	7314.62
482.436	7303.65
482.589	7292.68
482.742	7281.71
482.896	7270.74
483.049	7259.75
483.202	7248.77
483.356	7237.78
483.509	7226.79
483.663	7215.79
483.816	7204.79
483.969	7193.78
484.123	7182.78
484.276	7171.77
484.429	7160.75
484.583	7149.74
484.736	7138.72
484.89	7127.69
485.043	7116.67
485.196	7105.64
485.35	7094.61
485.503	7083.58
485.656	7072.54
485.81	7061.5
485.963	7050.46
486.117	7039.42
486.27	7028.38
486.423	7017.34
486.577	7006.29
486.73	6995.24
486.883	6984.19
487.037	6973.14
487.19	6962.09
487.344	6951.04
487.497	6939.99
487.65	6928.93
487.804	6917.88
487.957	6906.82
488.11	6895.77
488.264	6884.71
488.417	6873.65
488.571	6862.6
488.724	6851.54
488.877	6840.48
489.031	6829.43
489.184	6818.37
489.337	6807.31
489.491	6796.26
489.644	6785.2
489.798	6774.15
489.951	6763.09
490.104	6752.04
490.258	6740.99
490.411	6729.93
490.564	6718.88
490.718	6707.83
490.871	6696.79
491.024	6685.74
491.178	6674.69
491.331	6663.65
491.485	6652.61
491.638	6641.57
491.791	6630.53
491.945	6619.49
492.098	6608.45
492.251	6597.42
492.405	6586.39
492.558	6575.36
492.712	6564.34
492.865	6553.31
493.018	6542.29
493.172	6531.27
493.325	6520.25
493.478	6509.24
493.632	6498.23
493.785	6487.22
493.939	6476.22
494.092	6465.21
494.245	6454.22
494.399	6443.22
494.552	6432.23
494.705	6421.24
494.859	6410.25
495.012	6399.27
495.166	6388.29
495.319	6377.32
495.472	6366.34
495.626	6355.38
495.779	6344.41
495.932	6333.45
496.086	6322.5
496.239	6311.55
496.393	6300.6
496.546	6289.66
496.699	6278.72
496.853	6267.78
497.006	6256.85
497.159	6245.93
497.313	6235.01
497.466	6224.09
497.62	6213.18
497.773	6202.27
497.926	6191.37
498.08	6180.47
498.233	6169.58
498.386	6158.7
498.54	6147.81
498.693	6136.94
498.846	6126.07
499	6115.2
499.153	6104.34
499.307	6093.49
499.46	6082.64
499.613	6071.79
499.767	6060.95
499.92	6050.12
500.073	6039.3
500.227	6028.47
500.38	6017.66
500.534	6006.85
500.687	5996.05
500.84	5985.25
500.994	5974.46
501.147	5963.68
501.3	5952.9
501.454	5942.12
501.607	5931.36
501.761	5920.6
501.914	5909.85
502.067	5899.1
502.221	5888.36
502.374	5877.63
502.527	5866.9
502.681	5856.18
502.834	5845.47
502.988	5834.76
503.141	5824.06
503.294	5813.37
503.448	5802.69
503.601	5792.01
503.754	5781.34
503.908	5770.67
504.061	5760.02
504.215	5749.37
504.368	5738.73
504.521	5728.09
504.675	5717.46
504.828	5706.85
504.981	5696.23
505.135	5685.63
505.288	5675.03
505.442	5664.44
505.595	5653.86
505.748	5643.29
505.902	5632.72
506.055	5622.16
506.208	5611.61
506.362	5601.07
506.515	5590.53
506.669	5580.01
506.822	5569.49
506.975	5558.98
507.129	5548.48
507.282	5537.98
507.435	5527.5
507.589	5517.02
507.742	5506.55
507.895	5496.09
508.049	5485.64
508.202	5475.19
508.356	5464.76
508.509	5454.33
508.662	5443.91
508.816	5433.51
508.969	5423.1
509.122	5412.71
509.276	5402.33
509.429	5391.95
509.583	5381.59
509.736	5371.23
509.889	5360.88
510.043	5350.54
510.196	5340.21
510.349	5329.89
510.503	5319.58
510.656	5309.28
510.81	5298.98
510.963	5288.7
511.116	5278.42
511.27	5268.16
511.423	5257.9
511.576	5247.65
511.73	5237.41
511.883	5227.18
512.037	5216.96
512.19	5206.75
512.343	5196.55
512.497	5186.36
512.65	5176.18
512.803	5166
512.957	5155.84
513.11	5145.69
513.264	5135.55
513.417	5125.41
513.57	5115.29
513.724	5105.17
513.877	5095.07
514.03	5084.97
514.184	5074.89
514.337	5064.81
514.491	5054.75
514.644	5044.69
514.797	5034.65
514.951	5024.61
515.104	5014.59
515.257	5004.57
515.411	4994.57
515.564	4984.57
515.717	4974.59
515.871	4964.61
516.024	4954.65
516.178	4944.69
516.331	4934.75
516.484	4924.81
516.638	4914.89
516.791	4904.98
516.944	4895.07
517.098	4885.18
517.251	4875.3
517.405	4865.43
517.558	4855.57
517.711	4845.72
517.865	4835.88
518.018	4826.05
518.171	4816.23
518.325	4806.42
518.478	4796.62
518.632	4786.83
518.785	4777.06
518.938	4767.29
519.092	4757.53
519.245	4747.79
519.398	4738.06
519.552	4728.33
519.705	4718.62
519.859	4708.92
520.012	4699.23
520.165	4689.55
520.319	4679.88
520.472	4670.22
520.625	4660.57
520.779	4650.94
520.932	4641.31
521.086	4631.7
521.239	4622.09
521.392	4612.5
521.546	4602.92
521.699	4593.35
521.852	4583.79
522.006	4574.24
522.159	4564.7
522.313	4555.18
522.466	4545.66
522.619	4536.16
522.773	4526.67
522.926	4517.19
523.079	4507.72
523.233	4498.26
523.386	4488.81
523.54	4479.38
523.693	4469.95
523.846	4460.54
524	4451.13
524.153	4441.74
524.306	4432.36
524.46	4423
524.613	4413.64
524.766	4404.29
524.92	4394.96
525.073	4385.64
525.227	4376.33
525.38	4367.03
525.533	4357.74
525.687	4348.46
525.84	4339.2
525.993	4329.95
526.147	4320.7
526.3	4311.47
526.454	4302.26
526.607	4293.05
526.76	4283.85
526.914	4274.67
527.067	4265.5
527.22	4256.34
527.374	4247.19
527.527	4238.05
527.681	4228.93
527.834	4219.81
527.987	4210.71
528.141	4201.62
528.294	4192.54
528.447	4183.48
528.601	4174.42
528.754	4165.38
528.908	4156.35
529.061	4147.33
529.214	4138.32
529.368	4129.32
529.521	4120.34
529.674	4111.37
529.828	4102.41
529.981	4093.46
530.135	4084.52
530.288	4075.6
530.441	4066.69
530.595	4057.79
530.748	4048.9
530.901	4040.02
531.055	4031.16
531.208	4022.3
531.362	4013.46
531.515	4004.63
531.668	3995.82
531.822	3987.01
531.975	3978.22
532.128	3969.44
532.282	3960.67
532.435	3951.91
532.588	3943.17
532.742	3934.44
532.895	3925.72
533.049	3917.01
533.202	3908.31
533.355	3899.63
533.509	3890.96
533.662	3882.3
533.815	3873.65
533.969	3865.02
534.122	3856.39
534.276	3847.78
534.429	3839.18
534.582	3830.6
534.736	3822.02
534.889	3813.46
535.042	3804.91
535.196	3796.37
535.349	3787.85
535.503	3779.33
535.656	3770.83
535.809	3762.34
535.963	3753.87
[truncated: 1,002 more rows]

## Sheet: Fig. 3g
CD-3
Wavelength (nm)	Absorption (a.u.)		Wavelength (nm)	Oscillator strength
200	0.1749		906.516	0
200.167	0.19069		906.516	0
200.333	0.20781		906.516	0
200.5	0.22636		777.818	0
200.667	0.24646		777.818	0
200.834	0.26823		777.818	0
201	0.29179		744.695	0
201.167	0.31728		744.695	299
201.334	0.34484		744.695	0
201.5	0.37464		624.731	0
201.667	0.40683		624.731	0
201.834	0.4416		624.731	0
202.001	0.47912		577.369	0
202.167	0.51962		577.369	3679
202.334	0.56329		577.369	0
202.501	0.61038		527.076	0
202.668	0.66112		527.076	0
202.834	0.71578		527.076	0
203.001	0.77462		448.503	0
203.168	0.83796		448.503	21931
203.334	0.90609		448.503	0
203.501	0.97936		442.911	0
203.668	1.05811		442.911	0
203.835	1.14272		442.911	0
204.001	1.23359		431.354	0
204.168	1.33115		431.354	0
204.335	1.43583		431.354	0
204.501	1.54812		416.096	0
204.668	1.66851		416.096	13260
204.835	1.79755		416.096	0
205.002	1.93579		384.221	0
205.168	2.08383		384.221	0
205.335	2.24229		384.221	0
205.502	2.41186		361.691	0
205.669	2.59323		361.691	0
205.835	2.78714		361.691	0
206.002	2.99438		358.17	0
206.169	3.21578		358.17	17576
206.335	3.45221		358.17	0
206.502	3.7046		354.129	0
206.669	3.97392		354.129	0
206.836	4.26118		354.129	0
207.002	4.56747		340.41	0
207.169	4.89392		340.41	0
207.336	5.24172		340.41	0
207.502	5.61212		333.506	0
207.669	6.00646		333.506	0
207.836	6.4261		333.506	0
208.003	6.87251		332.032	0
208.169	7.34721		332.032	22373
208.336	7.85181		332.032	0
208.503	8.38799		320.762	0
208.67	8.95751		320.762	11635
208.836	9.56222		320.762	0
209.003	10.2041		318.488	0
209.17	10.885		318.488	0
209.336	11.6073		318.488	0
209.503	12.3731		317.973	0
209.67	13.1847		317.973	0
209.837	14.0445		317.973	0
210.003	14.9552		317.217	0
210.17	15.9192		317.217	728
210.337	16.9395		317.217	0
210.504	18.0189		317.201	0
210.67	19.1605		317.201	0
210.837	20.3672		317.201	0
211.004	21.6426		316.44	0
211.17	22.9899		316.44	65
211.337	24.4127		316.44	0
211.504	25.9148		306.444	0
211.671	27.4999		306.444	9750
211.837	29.1722		306.444	0
212.004	30.9358		304.997	0
212.171	32.795		304.997	0
212.337	34.7544		304.997	0
212.504	36.8186		303.608	0
212.671	38.9924		303.608	0
212.838	41.2811		303.608	0
213.004	43.6898		301.709	0
213.171	46.2239		301.709	0
213.338	48.889		301.709	0
213.505	51.6911		301.481	0
213.671	54.6362		301.481	156
213.838	57.7305		301.481	0
214.005	60.9806		297.46	0
214.171	64.3931		297.46	0
214.338	67.975		297.46	0
214.505	71.7335		294.22	0
214.672	75.6759		294.22	3744
214.838	79.81		294.22	0
215.005	84.1437		288.181	0
215.172	88.6851		288.181	1859
215.338	93.4427		288.181	0
215.505	98.4252		287.366	0
215.672	103.642		287.366	0
215.839	109.101		287.366	0
216.005	114.813		284.55	0
216.172	120.787		284.55	0
216.339	127.034		284.55	0
216.506	133.564		284.107	0
216.672	140.387		284.107	0
216.839	147.515		284.107	0
217.006	154.959		283.522	0
217.172	162.73		283.522	0
217.339	170.841		283.522	0
217.506	179.303		282.746	0
217.673	188.129		282.746	377
217.839	197.332		282.746	0
218.006	206.926		280.209	0
218.173	216.923		280.209	9178
218.339	227.338		280.209	0
218.506	238.184		279.634	0
218.673	249.477		279.634	0
218.84	261.231		279.634	0
219.006	273.461		278.829	0
219.173	286.184		278.829	0
219.34	299.414		278.829	0
219.506	313.168		273.744	0
219.673	327.463		273.744	3328
219.84	342.315		273.744	0
220.007	357.742		272.068	0
220.173	373.762		272.068	25038
220.34	390.391		272.068	0
220.507	407.65		271.199	0
220.674	425.556		271.199	0
220.84	444.128		271.199	0
221.007	463.386		270.767	0
221.174	483.349		270.767	0
221.34	504.038		270.767	0
221.507	525.472		269.537	0
221.674	547.672		269.537	0
221.841	570.659		269.537	0
222.007	594.455		268.684	0
222.174	619.081		268.684	0
222.341	644.558		268.684	0
222.507	670.91		268.376	0
222.674	698.159		268.376	1352
222.841	726.327		268.376	0
223.008	755.437		267.478	0
223.174	785.514		267.478	0
223.341	816.58		267.478	0
223.508	848.659		267.305	0
223.675	881.776		267.305	0
223.841	915.954		267.305	0
224.008	951.219		266.816	0
224.175	987.595		266.816	13
224.341	1025.11		266.816	0
224.508	1063.78		265.713	0
224.675	1103.64		265.713	14989
224.842	1144.72		265.713	0
225.008	1187.03		264.839	0
225.175	1230.61		264.839	0
225.342	1275.47		264.839	0
225.508	1321.66		262.045	0
225.675	1369.18		262.045	13195
225.842	1418.08		262.045	0
226.009	1468.37		261.824	0
226.175	1520.08		261.824	4160
226.342	1573.25		261.824	0
226.509	1627.88		261.217	0
226.676	1684.02		261.217	13988
226.842	1741.69		261.217	0
227.009	1800.92		258.964	0
227.176	1861.72		258.964	39026
227.342	1924.14		258.964	0
227.509	1988.19		256.293	0
227.676	2053.9		256.293	8632
227.843	2121.3		256.293	0
228.009	2190.41		254.509	0
228.176	2261.27		254.509	39
228.343	2333.89		254.509	0
228.51	2408.3		251.474	0
228.676	2484.53		251.474	6058
228.843	2562.6		251.474	0
229.01	2642.54		--	--
229.176	2724.36		--	--
229.343	2808.11		--	--
229.51	2893.8		--	--
229.677	2981.45		--	--
229.843	3071.09		--	--
230.01	3162.73		--
230.177	3256.42
230.343	3352.15
230.51	3449.97
230.677	3549.88
230.844	3651.92
231.01	3756.09
231.177	3862.42
231.344	3970.93
231.511	4081.64
231.677	4194.56
231.844	4309.72
232.011	4427.13
232.177	4546.8
232.344	4668.75
232.511	4793
232.678	4919.56
232.844	5048.44
233.011	5179.65
233.178	5313.22
233.344	5449.14
233.511	5587.43
233.678	5728.1
233.845	5871.15
234.011	6016.59
234.178	6164.44
234.345	6314.69
234.512	6467.35
234.678	6622.42
234.845	6779.91
235.012	6939.82
235.178	7102.15
235.345	7266.89
235.512	7434.06
235.679	7603.63
235.845	7775.62
236.012	7950.02
236.179	8126.82
236.345	8306.01
236.512	8487.6
236.679	8671.56
236.846	8857.89
237.012	9046.57
237.179	9237.61
237.346	9430.97
237.512	9626.65
237.679	9824.64
237.846	10024.9
238.013	10227.5
238.179	10432.2
238.346	10639.3
238.513	10848.5
238.68	11059.9
238.846	11273.5
239.013	11489.2
239.18	11707
239.346	11926.9
239.513	12148.8
239.68	12372.8
239.847	12598.8
240.013	12826.7
240.18	13056.6
240.347	13288.4
240.513	13522
240.68	13757.4
240.847	13994.7
241.014	14233.7
241.18	14474.4
241.347	14716.8
241.514	14960.8
241.681	15206.4
241.847	15453.5
242.014	15702.1
242.181	15952.2
242.347	16203.7
242.514	16456.6
242.681	16710.7
242.848	16966.2
243.014	17222.8
243.181	17480.6
243.348	17739.6
243.514	17999.5
243.681	18260.5
243.848	18522.5
244.015	18785.3
244.181	19049
244.348	19313.4
244.515	19578.6
244.682	19844.5
244.848	20111
245.015	20378
245.182	20645.6
245.348	20913.5
245.515	21181.9
245.682	21450.6
245.849	21719.5
246.015	21988.6
246.182	22257.9
246.349	22527.2
246.516	22796.5
246.682	23065.8
246.849	23334.9
247.016	23603.9
247.182	23872.7
247.349	24141.1
247.516	24409.1
247.683	24676.8
247.849	24943.9
248.016	25210.5
248.183	25476.4
248.349	25741.6
248.516	26006.1
248.683	26269.8
248.85	26532.6
249.016	26794.5
249.183	27055.3
249.35	27315.1
249.517	27573.7
249.683	27831.2
249.85	28087.4
250.017	28342.2
250.183	28595.7
250.35	28847.8
250.517	29098.3
250.684	29347.3
250.85	29594.6
251.017	29840.3
251.184	30084.3
251.35	30326.4
251.517	30566.7
251.684	30805
251.851	31041.4
252.017	31275.8
252.184	31508.1
252.351	31738.2
252.518	31966.2
252.684	32191.9
252.851	32415.3
253.018	32636.4
253.184	32855.1
253.351	33071.4
253.518	33285.1
253.685	33496.3
253.851	33705
254.018	33911
254.185	34114.3
254.351	34314.9
254.518	34512.7
254.685	34707.7
254.852	34899.9
255.018	35089.2
255.185	35275.5
255.352	35458.9
255.519	35639.3
255.685	35816.6
255.852	35990.9
256.019	36162.1
256.185	36330.1
256.352	36495
256.519	36656.7
256.686	36815.1
256.852	36970.3
257.019	37122.2
257.186	37270.7
257.352	37416
257.519	37557.9
257.686	37696.4
257.853	37831.5
258.019	37963.2
258.186	38091.5
258.353	38216.3
258.52	38337.6
258.686	38455.4
258.853	38569.8
259.02	38680.6
259.186	38787.9
259.353	38891.7
259.52	38991.9
259.687	39088.6
259.853	39181.7
260.02	39271.2
260.187	39357.2
260.353	39439.6
260.52	39518.4
260.687	39593.7
260.854	39665.4
261.02	39733.5
261.187	39798
261.354	39859
261.521	39916.4
261.687	39970.2
261.854	40020.5
262.021	40067.2
262.187	40110.4
262.354	40150.1
262.521	40186.3
262.688	40219
262.854	40248.1
263.021	40273.8
263.188	40296.1
263.354	40314.8
263.521	40330.2
263.688	40342.1
263.855	40350.7
264.021	40355.9
264.188	40357.7
264.355	40356.2
264.522	40351.4
264.688	40343.3
264.855	40331.9
265.022	40317.3
265.188	40299.5
265.355	40278.5
265.522	40254.3
265.689	40227
265.855	40196.6
266.022	40163.2
266.189	40126.6
266.355	40087.1
266.522	40044.6
266.689	39999.1
266.856	39950.7
267.022	39899.4
267.189	39845.3
267.356	39788.3
267.523	39728.6
267.689	39666.1
267.856	39600.9
268.023	39533
268.189	39462.4
268.356	39389.3
268.523	39313.6
268.69	39235.3
268.856	39154.6
269.023	39071.4
269.19	38985.8
269.356	38897.8
269.523	38807.5
269.69	38714.9
269.857	38620
270.023	38522.9
270.19	38423.6
270.357	38322.2
270.524	38218.7
270.69	38113.2
270.857	38005.6
271.024	37896.1
271.19	37784.6
271.357	37671.3
271.524	37556
271.691	37439
271.857	37320.3
272.024	37199.8
272.191	37077.6
272.357	36953.8
272.524	36828.4
272.691	36701.5
272.858	36573
273.024	36443.1
273.191	36311.7
273.358	36179
273.525	36044.9
273.691	35909.6
273.858	35772.9
274.025	35635.1
274.191	35496.1
274.358	35355.9
274.525	35214.7
274.692	35072.4
274.858	34929.1
275.025	34784.8
275.192	34639.6
275.358	34493.5
275.525	34346.6
275.692	34198.8
275.859	34050.3
276.025	33901
276.192	33751.1
276.359	33600.5
276.526	33449.3
276.692	33297.5
276.859	33145.2
277.026	32992.4
277.192	32839.1
277.359	32685.4
277.526	32531.3
277.693	32376.8
277.859	32222
278.026	32067
278.193	31911.7
278.359	31756.2
278.526	31600.5
278.693	31444.6
278.86	31288.7
279.026	31132.7
279.193	30976.6
279.36	30820.5
279.527	30664.5
279.693	30508.5
279.86	30352.5
280.027	30196.7
280.193	30041.1
280.36	29885.6
280.527	29730.3
280.694	29575.2
280.86	29420.4
281.027	29265.9
281.194	29111.8
281.36	28957.9
281.527	28804.5
281.694	28651.4
281.861	28498.7
282.027	28346.6
282.194	28194.8
282.361	28043.6
282.528	27892.9
282.694	27742.8
282.861	27593.2
283.028	27444.2
283.194	27295.8
283.361	27148.1
283.528	27001
283.695	26854.6
283.861	26708.9
284.028	26563.9
284.195	26419.7
284.361	26276.2
284.528	26133.5
284.695	25991.6
284.862	25850.5
285.028	25710.2
285.195	25570.8
285.362	25432.3
285.529	25294.6
285.695	25157.8
285.862	25021.9
286.029	24887
286.195	24753
286.362	24619.9
286.529	24487.8
286.696	24356.7
286.862	24226.6
287.029	24097.4
287.196	23969.3
287.362	23842.2
287.529	23716.2
287.696	23591.2
287.863	23467.2
288.029	23344.3
288.196	23222.5
288.363	23101.8
288.53	22982.2
288.696	22863.6
288.863	22746.2
289.03	22629.9
289.196	22514.7
289.363	22400.6
289.53	22287.7
289.697	22175.9
289.863	22065.2
290.03	21955.7
290.197	21847.4
290.363	21740.2
290.53	21634.2
290.697	21529.3
290.864	21425.6
291.03	21323.1
291.197	21221.7
291.364	21121.5
291.531	21022.5
291.697	20924.7
291.864	20828.1
292.031	20732.6
292.197	20638.3
292.364	20545.2
292.531	20453.3
292.698	20362.6
292.864	20273
293.031	20184.7
293.198	20097.5
293.364	20011.5
293.531	19926.6
293.698	19843
293.865	19760.5
294.031	19679.2
294.198	19599
294.365	19520
294.532	19442.2
294.698	19365.5
294.865	19290
295.032	19215.6
295.198	19142.4
295.365	19070.3
295.532	18999.4
295.699	18929.6
295.865	18860.9
296.032	18793.3
296.199	18726.9
296.365	18661.6
296.532	18597.3
296.699	18534.2
296.866	18472.2
297.032	18411.2
297.199	18351.4
297.366	18292.6
297.533	18234.9
297.699	18178.2
297.866	18122.6
298.033	18068.1
298.199	18014.6
298.366	17962.1
298.533	17910.6
298.7	17860.2
298.866	17810.8
299.033	17762.3
299.2	17714.9
299.366	17668.4
299.533	17623
299.7	17578.5
299.867	17534.9
300.033	17492.3
300.2	17450.7
300.367	17409.9
300.534	17370.1
300.7	17331.3
300.867	17293.3
301.034	17256.2
301.2	17220
301.367	17184.7
301.534	17150.3
301.701	17116.7
301.867	17084
302.034	17052.1
302.201	17021
302.367	16990.8
302.534	16961.4
302.701	16932.8
302.868	16904.9
303.034	16877.9
303.201	16851.6
303.368	16826.1
303.535	16801.4
303.701	16777.3
303.868	16754.1
304.035	16731.5
304.201	16709.7
304.368	16688.5
304.535	16668.1
304.702	16648.3
304.868	16629.2
305.035	16610.8
305.202	16593
305.368	16575.9
305.535	16559.3
305.702	16543.5
305.869	16528.2
306.035	16513.5
306.202	16499.4
306.369	16485.9
306.536	16473
306.702	16460.6
306.869	16448.8
307.036	16437.6
307.202	16426.8
307.369	16416.6
307.536	16406.9
307.703	16397.7
307.869	16389
308.036	16380.7
308.203	16373
308.369	16365.7
308.536	16358.8
308.703	16352.4
308.87	16346.4
309.036	16340.9
309.203	16335.7
309.37	16331
309.537	16326.7
309.703	16322.7
309.87	16319.1
310.037	16315.9
310.203	16313.1
310.37	16310.5
310.537	16308.4
310.704	16306.5
310.87	16305
311.037	16303.8
311.204	16302.9
311.37	16302.3
311.537	16302
311.704	16301.9
311.871	16302.1
312.037	16302.6
312.204	16303.3
312.371	16304.3
312.538	16305.5
312.704	16306.9
312.871	16308.5
313.038	16310.4
313.204	16312.4
313.371	16314.7
313.538	16317.1
313.705	16319.7
313.871	16322.4
314.038	16325.3
314.205	16328.4
314.371	16331.6
314.538	16335
314.705	16338.5
314.872	16342.1
315.038	16345.8
315.205	16349.6
315.372	16353.5
315.539	16357.6
315.705	16361.7
315.872	16365.9
316.039	16370.1
316.205	16374.4
316.372	16378.8
316.539	16383.2
316.706	16387.7
316.872	16392.2
317.039	16396.8
317.206	16401.3
317.372	16405.9
317.539	16410.5
317.706	16415.1
317.873	16419.7
318.039	16424.3
318.206	16428.9
318.373	16433.5
318.54	16438.1
318.706	16442.6
318.873	16447.1
319.04	16451.5
319.206	16455.9
319.373	16460.3
319.54	16464.6
319.707	16468.9
319.873	16473
320.04	16477.2
320.207	16481.2
320.373	16485.2
320.54	16489
320.707	16492.8
320.874	16496.5
321.04	16500.1
321.207	16503.6
321.374	16507
321.541	16510.3
321.707	16513.4
321.874	16516.5
322.041	16519.4
322.207	16522.2
322.374	16524.8
322.541	16527.4
322.708	16529.8
322.874	16532
323.041	16534.1
323.208	16536.1
323.374	16537.9
323.541	16539.5
323.708	16541
323.875	16542.3
324.041	16543.5
324.208	16544.5
324.375	16545.3
324.542	16546
324.708	16546.5
324.875	16546.8
325.042	16546.9
325.208	16546.8
325.375	16546.6
325.542	16546.1
325.709	16545.5
325.875	16544.7
326.042	16543.7
326.209	16542.4
326.375	16541
326.542	16539.4
326.709	16537.6
326.876	16535.6
327.042	16533.3
327.209	16530.9
327.376	16528.2
327.543	16525.4
327.709	16522.3
327.876	16519
328.043	16515.5
328.209	16511.8
328.376	16507.8
328.543	16503.7
328.71	16499.3
328.876	16494.7
329.043	16489.9
329.21	16484.8
329.376	16479.5
329.543	16474
329.71	16468.3
329.877	16462.3
330.043	16456.2
330.21	16449.7
330.377	16443.1
330.544	16436.2
330.71	16429.1
330.877	16421.8
331.044	16414.2
331.21	16406.4
331.377	16398.4
331.544	16390.2
331.711	16381.7
331.877	16373
332.044	16364
332.211	16354.8
332.377	16345.4
332.544	16335.8
332.711	16325.9
332.878	16315.8
333.044	16305.5
333.211	16294.9
333.378	16284.1
333.545	16273.1
333.711	16261.8
333.878	16250.4
334.045	16238.7
334.211	16226.7
334.378	16214.6
334.545	16202.2
334.712	16189.6
334.878	16176.7
335.045	16163.7
335.212	16150.4
335.378	16136.9
335.545	16123.2
335.712	16109.2
335.879	16095
336.045	16080.7
336.212	16066.1
336.379	16051.2
336.546	16036.2
336.712	16021
336.879	16005.5
337.046	15989.8
337.212	15974
337.379	15957.9
337.546	15941.6
337.713	15925.1
337.879	15908.4
338.046	15891.5
338.213	15874.4
338.379	15857.1
338.546	15839.6
338.713	15821.9
338.88	15804
339.046	15785.9
339.213	15767.6
339.38	15749.1
339.547	15730.4
339.713	15711.6
339.88	15692.5
340.047	15673.3
340.213	15653.9
340.38	15634.3
340.547	15614.6
340.714	15594.6
340.88	15574.5
341.047	15554.2
341.214	15533.8
341.38	15513.1
341.547	15492.3
341.714	15471.4
341.881	15450.2
342.047	15429
342.214	15407.5
342.381	15385.9
342.548	15364.1
342.714	15342.2
342.881	15320.2
343.048	15297.9
343.214	15275.6
343.381	15253.1
343.548	15230.4
343.715	15207.6
343.881	15184.7
344.048	15161.6
344.215	15138.4
344.381	15115.1
344.548	15091.6
344.715	15068
344.882	15044.3
345.048	15020.5
345.215	14996.5
345.382	14972.4
345.549	14948.2
345.715	14923.9
345.882	14899.4
346.049	14874.9
346.215	14850.3
346.382	14825.5
346.549	14800.6
346.716	14775.7
346.882	14750.6
347.049	14725.5
347.216	14700.2
347.382	14674.9
347.549	14649.4
347.716	14623.9
347.883	14598.3
348.049	14572.6
348.216	14546.8
348.383	14521
348.55	14495.1
348.716	14469.1
348.883	14443
349.05	14416.9
349.216	14390.7
349.383	14364.4
349.55	14338
349.717	14311.6
349.883	14285.2
350.05	14258.7
350.217	14232.1
350.383	14205.5
350.55	14178.9
350.717	14152.2
350.884	14125.4
351.05	14098.6
351.217	14071.8
351.384	14044.9
351.551	14018
351.717	13991.1
351.884	13964.1
352.051	13937.1
352.217	13910.1
352.384	13883
352.551	13856
352.718	13828.9
352.884	13801.8
353.051	13774.7
353.218	13747.6
353.384	13720.4
353.551	13693.3
353.718	13666.1
353.885	13639
354.051	13611.8
354.218	13584.6
354.385	13557.5
354.552	13530.3
354.718	13503.2
354.885	13476.1
355.052	13449
355.218	13421.8
355.385	13394.8
355.552	13367.7
355.719	13340.6
355.885	13313.6
356.052	13286.6
356.219	13259.6
356.385	13232.7
356.552	13205.7
356.719	13178.8
356.886	13152
357.052	13125.2
357.219	13098.4
357.386	13071.6
357.553	13044.9
357.719	13018.3
357.886	12991.7
358.053	12965.1
358.219	12938.6
358.386	12912.1
358.553	12885.7
358.72	12859.4
358.886	12833.1
359.053	12806.9
359.22	12780.7
359.386	12754.6
359.553	12728.5
359.72	12702.6
359.887	12676.6
360.053	12650.8
360.22	12625
360.387	12599.3
360.554	12573.7
360.72	12548.2
360.887	12522.7
361.054	12497.3
361.22	12472
361.387	12446.8
361.554	12421.7
361.721	12396.6
361.887	12371.7
362.054	12346.8
362.221	12322
362.387	12297.3
362.554	12272.7
362.721	12248.2
362.888	12223.9
363.054	12199.6
363.221	12175.4
363.388	12151.3
363.555	12127.3
363.721	12103.4
363.888	12079.6
364.055	12055.9
364.221	12032.4
364.388	12008.9
364.555	11985.6
364.722	11962.3
364.888	11939.2
365.055	11916.2
365.222	11893.4
365.388	11870.6
365.555	11847.9
365.722	11825.4
365.889	11803
366.055	11780.7
366.222	11758.6
366.389	11736.5
366.556	11714.6
366.722	11692.9
366.889	11671.2
367.056	11649.7
367.222	11628.3
367.389	11607.1
367.556	11585.9
367.723	11564.9
367.889	11544.1
368.056	11523.4
368.223	11502.8
368.389	11482.3
368.556	11462
368.723	11441.8
368.89	11421.8
369.056	11401.9
369.223	11382.2
369.39	11362.6
369.557	11343.1
369.723	11323.8
369.89	11304.6
370.057	11285.6
370.223	11266.7
370.39	11248
370.557	11229.4
370.724	11211
370.89	11192.7
371.057	11174.5
371.224	11156.6
371.39	11138.7
371.557	11121
371.724	11103.5
371.891	11086.1
372.057	11068.9
372.224	11051.8
372.391	11034.9
372.558	11018.1
372.724	11001.5
372.891	10985.1
373.058	10968.8
373.224	10952.6
373.391	10936.6
373.558	10920.8
373.725	10905.2
373.891	10889.6
374.058	10874.3
374.225	10859.1
374.391	10844.1
374.558	10829.2
374.725	10814.5
374.892	10799.9
375.058	10785.5
375.225	10771.3
375.392	10757.2
375.559	10743.3
375.725	10729.5
375.892	10715.9
376.059	10702.5
376.225	10689.2
376.392	10676.1
376.559	10663.1
376.726	10650.4
376.892	10637.7
377.059	10625.3
377.226	10613
377.392	10600.8
377.559	10588.8
377.726	10577
377.893	10565.3
378.059	10553.8
378.226	10542.5
378.393	10531.3
378.56	10520.3
378.726	10509.4
378.893	10498.7
379.06	10488.2
379.226	10477.8
379.393	10467.6
379.56	10457.5
379.727	10447.6
379.893	10437.9
380.06	10428.3
380.227	10418.9
380.393	10409.6
380.56	10400.5
380.727	10391.6
380.894	10382.8
381.06	10374.1
381.227	10365.7
381.394	10357.3
381.561	10349.2
381.727	10341.2
381.894	10333.3
382.061	10325.6
382.227	10318.1
382.394	10310.7
382.561	10303.5
382.728	10296.4
382.894	10289.4
383.061	10282.7
383.228	10276
383.394	10269.6
383.561	10263.2
383.728	10257
383.895	10251
384.061	10245.1
384.228	10239.4
384.395	10233.8
384.562	10228.4
384.728	10223.1
384.895	10218
385.062	10213
385.228	10208.1
385.395	10203.4
385.562	10198.8
385.729	10194.4
385.895	10190.1
386.062	10186
386.229	10182
386.395	10178.1
386.562	10174.4
386.729	10170.8
386.896	10167.4
387.062	10164.1
387.229	10160.9
387.396	10157.8
387.563	10154.9
387.729	10152.2
387.896	10149.5
388.063	10147
388.229	10144.6
388.396	10142.4
388.563	10140.3
388.73	10138.3
388.896	10136.4
389.063	10134.7
389.23	10133.1
389.396	10131.6
389.563	10130.2
389.73	10129
389.897	10127.9
390.063	10126.9
390.23	10126
390.397	10125.3
390.564	10124.6
390.73	10124.1
390.897	10123.7
391.064	10123.4
391.23	10123.3
391.397	10123.2
391.564	10123.2
391.731	10123.4
391.897	10123.7
392.064	10124.1
392.231	10124.6
392.397	10125.2
392.564	10125.9
392.731	10126.7
392.898	10127.6
393.064	10128.6
393.231	10129.8
393.398	10131
393.565	10132.3
393.731	10133.7
393.898	10135.3
394.065	10136.9
394.231	10138.6
394.398	10140.4
394.565	10142.3
394.732	10144.3
394.898	10146.4
395.065	10148.6
395.232	10150.9
395.398	10153.2
395.565	10155.7
395.732	10158.2
395.899	10160.8
396.065	10163.5
396.232	10166.3
396.399	10169.2
396.566	10172.1
396.732	10175.2
396.899	10178.3
397.066	10181.4
397.232	10184.7
397.399	10188
397.566	10191.4
397.733	10194.9
397.899	10198.5
398.066	10202.1
398.233	10205.8
398.399	10209.5
398.566	10213.4
398.733	10217.3
398.9	10221.2
399.066	10225.2
399.233	10229.3
399.4	10233.5
399.567	10237.7
399.733	10241.9
399.9	10246.2
400.067	10250.6
400.233	10255
400.4	10259.5
400.567	10264.1
400.734	10268.7
400.9	10273.3
401.067	10278
401.234	10282.7
401.4	10287.5
401.567	10292.4
401.734	10297.2
401.901	10302.2
402.067	10307.1
402.234	10312.1
402.401	10317.2
402.568	10322.3
402.734	10327.4
402.901	10332.5
403.068	10337.7
403.234	10343
403.401	10348.2
403.568	10353.5
403.735	10358.9
403.901	10364.2
404.068	10369.6
404.235	10375
404.401	10380.5
404.568	10385.9
404.735	10391.4
404.902	10396.9
405.068	10402.5
405.235	10408
405.402	10413.6
405.569	10419.2
405.735	10424.8
405.902	10430.5
406.069	10436.1
406.235	10441.8
406.402	10447.4
406.569	10453.1
406.736	10458.8
406.902	10464.5
407.069	10470.3
407.236	10476
407.402	10481.7
407.569	10487.5
407.736	10493.2
407.903	10499
408.069	10504.7
408.236	10510.5
408.403	10516.2
408.57	10522
408.736	10527.7
408.903	10533.5
409.07	10539.2
409.236	10544.9
409.403	10550.7
409.57	10556.4
409.737	10562.1
409.903	10567.8
410.07	10573.5
410.237	10579.2
410.403	10584.9
410.57	10590.5
410.737	10596.2
410.904	10601.8
411.07	10607.5
411.237	10613.1
411.404	10618.6
411.571	10624.2
411.737	10629.8
411.904	10635.3
412.071	10640.8
412.237	10646.3
412.404	10651.7
412.571	10657.2
412.738	10662.6
412.904	10668
413.071	10673.3
413.238	10678.6
413.404	10683.9
413.571	10689.2
413.738	10694.5
413.905	10699.7
414.071	10704.8
414.238	10710
414.405	10715.1
414.572	10720.2
414.738	10725.2
414.905	10730.2
415.072	10735.2
415.238	10740.1
415.405	10745
415.572	10749.8
415.739	10754.6
415.905	10759.4
416.072	10764.1
416.239	10768.8
416.405	10773.4
416.572	10778
416.739	10782.6
416.906	10787.1
417.072	10791.5
417.239	10795.9
417.406	10800.3
417.573	10804.6
417.739	10808.8
417.906	10813
418.073	10817.2
418.239	10821.3
418.406	10825.3
418.573	10829.3
418.74	10833.3
418.906	10837.2
419.073	10841
419.24	10844.8
419.406	10848.5
419.573	10852.1
419.74	10855.7
419.907	10859.3
420.073	10862.8
420.24	10866.2
420.407	10869.6
420.574	10872.9
420.74	10876.1
420.907	10879.3
421.074	10882.4
421.24	10885.4
421.407	10888.4
421.574	10891.3
421.741	10894.2
421.907	10897
422.074	10899.7
422.241	10902.3
422.407	10904.9
422.574	10907.5
422.741	10909.9
422.908	10912.3
423.074	10914.6
423.241	10916.8
423.408	10919
423.575	10921.1
423.741	10923.1
423.908	10925.1
424.075	10927
424.241	10928.8
424.408	10930.5
424.575	10932.2
424.742	10933.8
424.908	10935.3
425.075	10936.7
425.242	10938.1
425.408	10939.3
425.575	10940.6
425.742	10941.7
425.909	10942.7
426.075	10943.7
426.242	10944.6
426.409	10945.4
426.576	10946.2
426.742	10946.8
426.909	10947.4
427.076	10947.9
427.242	10948.3
427.409	10948.7
427.576	10949
427.743	10949.1
427.909	10949.2
428.076	10949.3
428.243	10949.2
428.409	10949
428.576	10948.8
428.743	10948.5
428.91	10948.1
429.076	10947.6
429.243	10947.1
429.41	10946.4
429.577	10945.7
429.743	10944.9
429.91	10944
430.077	10943
430.243	10941.9
430.41	10940.8
430.577	10939.5
430.744	10938.2
430.91	10936.8
431.077	10935.3
431.244	10933.7
431.41	10932.1
431.577	10930.3
431.744	10928.5
431.911	10926.6
432.077	10924.5
432.244	10922.4
432.411	10920.3
432.578	10918
432.744	10915.6
432.911	10913.2
433.078	10910.7
433.244	10908
433.411	10905.3
433.578	10902.5
433.745	10899.6
433.911	10896.7
434.078	10893.6
434.245	10890.5
434.411	10887.2
434.578	10883.9
434.745	10880.5
434.912	10877
435.078	10873.4
435.245	10869.7
435.412	10866
435.579	10862.1
435.745	10858.2
435.912	10854.2
436.079	10850
436.245	10845.8
436.412	10841.5
436.579	10837.2
436.746	10832.7
436.912	10828.1
437.079	10823.5
437.246	10818.8
437.412	10814
437.579	10809.1
437.746	10804.1
437.913	10799
438.079	10793.8
438.246	10788.6
438.413	10783.2
438.58	10777.8
438.746	10772.3
438.913	10766.7
439.08	10761
439.246	10755.2
439.413	10749.3
439.58	10743.4
439.747	10737.3
439.913	10731.2
440.08	10725
440.247	10718.7
440.413	10712.3
440.58	10705.9
440.747	10699.3
440.914	10692.7
441.08	10686
441.247	10679.2
441.414	10672.3
441.581	10665.3
441.747	10658.2
441.914	10651.1
442.081	10643.9
442.247	10636.5
442.414	10629.1
442.581	10621.7
442.748	10614.1
442.914	10606.5
443.081	10598.7
443.248	10590.9
443.414	10583
443.581	10575
443.748	10567
443.915	10558.9
444.081	10550.6
444.248	10542.3
444.415	10533.9
444.582	10525.5
444.748	10516.9
444.915	10508.3
445.082	10499.6
445.248	10490.8
445.415	10482
445.582	10473
445.749	10464
445.915	10454.9
446.082	10445.7
446.249	10436.5
446.415	10427.1
446.582	10417.7
446.749	10408.2
446.916	10398.7
447.082	10389
447.249	10379.3
447.416	10369.5
447.583	10359.7
447.749	10349.7
447.916	10339.7
448.083	10329.6
448.249	10319.4
448.416	10309.2
448.583	10298.9
448.75	10288.5
448.916	10278
449.083	10267.5
449.25	10256.9
449.416	10246.2
449.583	10235.5
449.75	10224.7
449.917	10213.8
450.083	10202.8
450.25	10191.8
450.417	10180.7
450.584	10169.5
450.75	10158.3
450.917	10147
451.084	10135.6
451.25	10124.2
451.417	10112.6
451.584	10101.1
451.751	10089.4
451.917	10077.7
452.084	10065.9
452.251	10054.1
452.417	10042.2
452.584	10030.2
452.751	10018.2
452.918	10006.1
453.084	9993.92
453.251	9981.69
453.418	9969.4
453.585	9957.05
453.751	9944.64
453.918	9932.16
454.085	9919.62
454.251	9907.02
454.418	9894.37
454.585	9881.65
454.752	9868.87
454.918	9856.03
455.085	9843.14
455.252	9830.18
455.418	9817.17
455.585	9804.1
455.752	9790.98
455.919	9777.79
456.085	9764.55
456.252	9751.26
456.419	9737.91
456.586	9724.5
456.752	9711.04
456.919	9697.53
457.086	9683.96
457.252	9670.34
457.419	9656.66
457.586	9642.94
457.753	9629.16
457.919	9615.33
458.086	9601.45
458.253	9587.52
458.419	9573.53
458.586	9559.5
458.753	9545.42
458.92	9531.29
459.086	9517.11
459.253	9502.88
459.42	9488.61
459.587	9474.29
459.753	9459.92
459.92	9445.5
460.087	9431.04
460.253	9416.54
460.42	9401.99
460.587	9387.39
460.754	9372.75
460.92	9358.07
461.087	9343.34
461.254	9328.57
461.42	9313.76
461.587	9298.9
461.754	9284.01
461.921	9269.07
462.087	9254.09
462.254	9239.07
462.421	9224.02
462.588	9208.92
462.754	9193.79
462.921	9178.61
463.088	9163.4
463.254	9148.15
463.421	9132.86
463.588	9117.54
463.755	9102.18
463.921	9086.79
464.088	9071.36
464.255	9055.89
464.421	9040.39
464.588	9024.86
464.755	9009.29
464.922	8993.69
465.088	8978.06
465.255	8962.39
465.422	8946.69
465.589	8930.96
465.755	8915.21
465.922	8899.42
466.089	8883.59
466.255	8867.74
466.422	8851.87
466.589	8835.96
466.756	8820.02
466.922	8804.06
467.089	8788.07
467.256	8772.05
467.422	8756
467.589	8739.93
467.756	8723.83
467.923	8707.71
468.089	8691.56
468.256	8675.39
468.423	8659.19
468.59	8642.97
468.756	8626.73
468.923	8610.47
469.09	8594.18
469.256	8577.87
469.423	8561.54
469.59	8545.18
469.757	8528.81
469.923	8512.42
470.09	8496
470.257	8479.57
470.423	8463.12
470.59	8446.65
470.757	8430.16
470.924	8413.65
471.09	8397.13
471.257	8380.58
471.424	8364.03
471.591	8347.45
471.757	8330.86
471.924	8314.26
472.091	8297.64
472.257	8281
472.424	8264.35
472.591	8247.69
472.758	8231.02
472.924	8214.33
473.091	8197.63
473.258	8180.91
473.424	8164.19
473.591	8147.45
473.758	8130.7
473.925	8113.94
474.091	8097.17
474.258	8080.4
474.425	8063.61
474.592	8046.81
474.758	8030
474.925	8013.19
475.092	7996.37
475.258	7979.54
475.425	7962.7
475.592	7945.86
475.759	7929.01
475.925	7912.15
476.092	7895.29
476.259	7878.42
476.425	7861.55
476.592	7844.67
476.759	7827.79
476.926	7810.9
477.092	7794.01
477.259	7777.12
477.426	7760.23
477.593	7743.33
477.759	7726.43
477.926	7709.53
478.093	7692.63
478.259	7675.72
478.426	7658.82
478.593	7641.91
478.76	7625.01
478.926	7608.1
479.093	7591.2
479.26	7574.3
479.426	7557.4
479.593	7540.5
479.76	7523.6
479.927	7506.7
480.093	7489.81
480.26	7472.92
480.427	7456.03
480.594	7439.15
480.76	7422.27
480.927	7405.4
481.094	7388.53
481.26	7371.66
481.427	7354.8
481.594	7337.95
481.761	7321.1
481.927	7304.26
482.094	7287.42
482.261	7270.59
482.427	7253.77
482.594	7236.95
482.761	7220.15
482.928	7203.35
483.094	7186.56
483.261	7169.78
483.428	7153
483.595	7136.24
483.761	7119.48
483.928	7102.74
484.095	7086
484.261	7069.28
484.428	7052.57
484.595	7035.86
484.762	7019.17
484.928	7002.49
485.095	6985.82
485.262	6969.17
485.428	6952.52
485.595	6935.89
485.762	6919.27
485.929	6902.67
486.095	6886.07
486.262	6869.49
486.429	6852.93
486.596	6836.38
486.762	6819.84
486.929	6803.32
487.096	6786.81
487.262	6770.32
487.429	6753.84
487.596	6737.38
487.763	6720.94
487.929	6704.51
488.096	6688.1
488.263	6671.7
488.429	6655.32
488.596	6638.96
488.763	6622.62
488.93	6606.29
489.096	6589.98
489.263	6573.69
489.43	6557.42
489.597	6541.16
489.763	6524.93
489.93	6508.71
490.097	6492.51
490.263	6476.34
490.43	6460.18
490.597	6444.04
490.764	6427.92
490.93	6411.82
491.097	6395.74
491.264	6379.69
491.43	6363.65
491.597	6347.63
491.764	6331.64
491.931	6315.67
492.097	6299.72
492.264	6283.79
492.431	6267.88
492.598	6251.99
492.764	6236.13
492.931	6220.29
493.098	6204.47
493.264	6188.68
493.431	6172.91
493.598	6157.16
493.765	6141.44
493.931	6125.74
494.098	6110.06
494.265	6094.41
494.431	6078.78
494.598	6063.18
494.765	6047.6
494.932	6032.04
495.098	6016.51
495.265	6001.01
495.432	5985.53
495.599	5970.08
495.765	5954.65
495.932	5939.25
496.099	5923.87
496.265	5908.52
496.432	5893.19
496.599	5877.9
496.766	5862.62
496.932	5847.38
497.099	5832.16
497.266	5816.97
497.432	5801.81
497.599	5786.67
497.766	5771.56
497.933	5756.48
498.099	5741.42
498.266	5726.4
498.433	5711.4
498.6	5696.43
498.766	5681.49
498.933	5666.57
499.1	5651.68
499.266	5636.83
499.433	5622
499.6	5607.2
499.767	5592.43
499.933	5577.68
500.1	5562.97
500.267	5548.29
500.433	5533.63
500.6	5519.01
500.767	5504.41
500.934	5489.85
501.1	5475.31
501.267	5460.8
501.434	5446.33
501.601	5431.88
501.767	5417.47
501.934	5403.08
502.101	5388.73
502.267	5374.4
502.434	5360.11
502.601	5345.84
502.768	5331.61
502.934	5317.41
503.101	5303.24
503.268	5289.1
503.434	5274.99
503.601	5260.91
503.768	5246.86
503.935	5232.85
504.101	5218.86
504.268	5204.91
504.435	5190.99
504.602	5177.1
504.768	5163.24
504.935	5149.42
505.102	5135.62
505.268	5121.86
505.435	5108.13
505.602	5094.43
505.769	5080.77
505.935	5067.14
506.102	5053.53
506.269	5039.96
506.435	5026.43
506.602	5012.92
506.769	4999.45
506.936	4986.01
507.102	4972.61
507.269	4959.23
507.436	4945.89
507.603	4932.58
507.769	4919.31
507.936	4906.06
508.103	4892.85
508.269	4879.68
508.436	4866.53
508.603	4853.42
508.77	4840.34
508.936	4827.3
509.103	4814.29
509.27	4801.31
509.436	4788.36
509.603	4775.45
509.77	4762.57
509.937	4749.73
510.103	4736.91
510.27	4724.13
510.437	4711.39
510.604	4698.68
510.77	4686
510.937	4673.35
511.104	4660.74
511.27	4648.16
511.437	4635.62
511.604	4623.11
511.771	4610.63
511.937	4598.18
512.104	4585.77
512.271	4573.4
512.437	4561.05
512.604	4548.74
512.771	4536.47
512.938	4524.23
513.104	4512.02
513.271	4499.84
513.438	4487.7
513.605	4475.59
513.771	4463.52
513.938	4451.48
514.105	4439.47
514.271	4427.5
514.438	4415.56
514.605	4403.66
514.772	4391.78
514.938	4379.95
515.105	4368.14
515.272	4356.37
515.438	4344.63
515.605	4332.93
515.772	4321.26
515.939	4309.63
516.105	4298.02
516.272	4286.46
516.439	4274.92
516.606	4263.42
516.772	4251.95
516.939	4240.52
517.106	4229.12
517.272	4217.75
517.439	4206.42
517.606	4195.12
517.773	4183.86
517.939	4172.62
518.106	4161.42
518.273	4150.26
518.439	4139.13
518.606	4128.03
518.773	4116.96
518.94	4105.93
519.106	4094.93
519.273	4083.97
519.44	4073.04
519.607	4062.14
519.773	4051.28
519.94	4040.44
520.107	4029.65
520.273	4018.88
520.44	4008.15
520.607	3997.45
520.774	3986.78
520.94	3976.15
521.107	3965.55
521.274	3954.98
521.44	3944.45
521.607	3933.95
521.774	3923.48
521.941	3913.05
522.107	3902.64
522.274	3892.27
522.441	3881.94
522.608	3871.63
522.774	3861.36
522.941	3851.12
523.108	3840.92
523.274	3830.74
523.441	3820.6
523.608	3810.49
523.775	3800.42
523.941	3790.37
524.108	3780.36
524.275	3770.38
524.441	3760.43
524.608	3750.52
524.775	3740.64
524.942	3730.79
525.108	3720.97
525.275	3711.18
525.442	3701.42
525.609	3691.7
525.775	3682.01
525.942	3672.35
526.109	3662.72
526.275	3653.13
526.442	3643.56
526.609	3634.03
526.776	3624.53
526.942	3615.06
527.109	3605.62
527.276	3596.21
527.442	3586.84
527.609	3577.49
527.776	3568.18
527.943	3558.9
528.109	3549.64
528.276	3540.42
528.443	3531.23
528.61	3522.07
528.776	3512.95
528.943	3503.85
529.11	3494.78
529.276	3485.75
529.443	3476.74
529.61	3467.77
529.777	3458.82
529.943	3449.91
530.11	3441.03
530.277	3432.17
530.443	3423.35
530.61	3414.56
530.777	3405.79
530.944	3397.06
531.11	3388.36
531.277	3379.68
531.444	3371.04
531.611	3362.43
531.777	3353.84
531.944	3345.29
532.111	3336.76
532.277	3328.27
532.444	3319.8
532.611	3311.36
532.778	3302.96
532.944	3294.58
[truncated: 1,002 more rows]

## Sheet: Fig. 3h
CD-1			CD-2			CD-3
Wavelength (nm)	Intensity (a.u.)		Wavelength (nm)	Intensity (a.u.)		Wavelength (nm)	Intensity (a.u.)
280	0.78064		350	0.15367		400	0.000728537
280.09	0.79654		350.183	0.15776		400.267	0.000764666
280.18	0.81274		350.367	0.16195		400.534	0.000802473
280.27	0.82923		350.55	0.16624		400.8	0.000842027
280.36	0.84602		350.734	0.17062		401.067	0.000883408
280.45	0.86312		350.917	0.17512		401.334	0.000926692
280.54	0.88054		351.1	0.17972		401.601	0.000971958
280.63	0.89827		351.284	0.18443		401.867	0.00102
280.72	0.91632		351.467	0.18924		402.134	0.00107
280.81	0.9347		351.651	0.19417		402.401	0.00112
280.9	0.95341		351.834	0.19922		402.668	0.00117
280.99	0.97246		352.017	0.20439		402.934	0.00123
281.08	0.99186		352.201	0.20967		403.201	0.00129
281.17	1.0116		352.384	0.21508		403.468	0.00135
281.26	1.0317		352.568	0.22061		403.735	0.00142
281.35	1.05216		352.751	0.22628		404.001	0.00148
281.44	1.07298		352.934	0.23207		404.268	0.00155
281.531	1.09417		353.118	0.23799		404.535	0.00163
281.621	1.11574		353.301	0.24406		404.802	0.0017
281.711	1.1377		353.484	0.25025		405.068	0.00178
281.801	1.16004		353.668	0.25659		405.335	0.00187
281.891	1.18278		353.851	0.26308		405.602	0.00195
281.981	1.20592		354.035	0.26972		405.869	0.00205
282.071	1.22947		354.218	0.27649		406.135	0.00214
282.161	1.25343		354.401	0.28342		406.402	0.00224
282.251	1.27781		354.585	0.29051		406.669	0.00234
282.341	1.30261		354.768	0.29776		406.936	0.00245
282.431	1.32785		354.952	0.30517		407.202	0.00256
282.521	1.35353		355.135	0.31275		407.469	0.00268
282.611	1.37965		355.318	0.32049		407.736	0.0028
282.701	1.40623		355.502	0.3284		408.003	0.00293
282.791	1.43327		355.685	0.3365		408.269	0.00306
282.881	1.46077		355.869	0.34476		408.536	0.00321
282.971	1.48875		356.052	0.35321		408.803	0.00333
283.061	1.51721		356.235	0.36184		409.07	0.00348
283.151	1.54615		356.419	0.37067		409.336	0.00366
283.241	1.57559		356.602	0.37968		409.603	0.00381
283.331	1.60554		356.786	0.38889		409.87	0.00399
283.421	1.63599		356.969	0.3983		410.137	0.00417
283.511	1.66696		357.152	0.40791		410.403	0.00434
283.601	1.69846		357.336	0.41773		410.67	0.00452
283.691	1.73049		357.519	0.42776		410.937	0.00473
283.781	1.76306		357.703	0.438		411.204	0.00494
283.871	1.79618		357.886	0.44846		411.47	0.00515
283.961	1.82986		358.069	0.45915		411.737	0.00539
284.051	1.8641		358.253	0.47007		412.004	0.00562
284.141	1.89891		358.436	0.48121		412.271	0.00586
284.231	1.93431		358.62	0.49258		412.538	0.00613
284.321	1.97029		358.803	0.5042		412.804	0.00637
284.411	2.00687		358.986	0.51606		413.071	0.00666
284.502	2.04406		359.17	0.52817		413.338	0.00693
284.592	2.08187		359.353	0.54054		413.605	0.00723
284.682	2.1203		359.537	0.55316		413.871	0.00753
284.772	2.15937		359.72	0.56603		414.138	0.00785
284.862	2.19907		359.903	0.57918		414.405	0.00818
284.952	2.23943		360.087	0.5926		414.672	0.00854
285.042	2.28045		360.27	0.60629		414.938	0.0089
285.132	2.32214		360.453	0.62027		415.205	0.00928
285.222	2.3645		360.637	0.63453		415.472	0.00967
285.312	2.40756		360.82	0.64909		415.739	0.01006
285.402	2.45132		361.004	0.66393		416.005	0.01047
285.492	2.49578		361.187	0.67908		416.272	0.01092
285.582	2.54096		361.37	0.69454		416.539	0.01137
285.672	2.58687		361.554	0.71031		416.806	0.01184
285.762	2.63352		361.737	0.7264		417.072	0.01232
285.852	2.68092		361.921	0.7428		417.339	0.01282
285.942	2.72907		362.104	0.75953		417.606	0.01333
286.032	2.778		362.287	0.77661		417.873	0.01389
286.122	2.8277		362.471	0.79402		418.139	0.01446
286.212	2.8782		362.654	0.81177		418.406	0.01503
286.302	2.9295		362.838	0.82987		418.673	0.01565
286.392	2.98161		363.021	0.84834		418.94	0.01627
286.482	3.03454		363.204	0.86716		419.206	0.01693
286.572	3.08831		363.388	0.88635		419.473	0.01758
286.662	3.14292		363.571	0.90592		419.74	0.0183
286.752	3.19839		363.755	0.92587		420.007	0.01901
286.842	3.25472		363.938	0.94621		420.273	0.01979
286.932	3.31194		364.121	0.96694		420.54	0.02056
287.022	3.37005		364.305	0.98808		420.807	0.02136
287.112	3.42906		364.488	1.00962		421.074	0.0222
287.202	3.48899		364.672	1.03157		421.34	0.02309
287.292	3.54985		364.855	1.05395		421.607	0.02398
287.382	3.61165		365.038	1.07676		421.874	0.0249
287.472	3.67439		365.222	1.09999		422.141	0.02589
287.563	3.73811		365.405	1.12368		422.407	0.02687
287.653	3.8028		365.589	1.14779		422.674	0.02791
287.743	3.86848		365.772	1.17238		422.941	0.02898
287.833	3.93516		365.955	1.19743		423.208	0.03008
287.923	4.00286		366.139	1.22295		423.474	0.03124
288.013	4.07159		366.322	1.24895		423.741	0.03243
288.103	4.14137		366.505	1.27542		424.008	0.03365
288.193	4.21219		366.689	1.3024		424.275	0.03493
288.283	4.28409		366.872	1.32988		424.542	0.03627
288.373	4.35707		367.056	1.35787		424.808	0.03761
288.463	4.43115		367.239	1.38637		425.075	0.03904
288.553	4.50634		367.422	1.41539		425.342	0.04049
288.643	4.58265		367.606	1.44496		425.609	0.04201
288.733	4.6601		367.789	1.47506		425.875	0.04356
288.823	4.73871		367.973	1.50571		426.142	0.04519
288.913	4.81848		368.156	1.53692		426.409	0.04686
289.003	4.89944		368.339	1.5687		426.676	0.04859
289.093	4.98159		368.523	1.60106		426.942	0.05037
289.183	5.06496		368.706	1.63399		427.209	0.05222
289.273	5.14955		368.89	1.66752		427.476	0.05412
289.363	5.23539		369.073	1.70166		427.743	0.05608
289.453	5.32249		369.256	1.73641		428.009	0.05814
289.543	5.41085		369.44	1.77177		428.276	0.06022
289.633	5.50051		369.623	1.80776		428.543	0.06242
289.723	5.59147		369.807	1.8444		428.81	0.06465
289.813	5.68376		369.99	1.88168		429.076	0.06697
289.903	5.77738		370.173	1.91962		429.343	0.06938
289.993	5.87235		370.357	1.95824		429.61	0.07185
290.083	5.9687		370.54	1.99752		429.877	0.07441
290.173	6.06643		370.724	2.03749		430.143	0.07703
290.263	6.16556		370.907	2.07817		430.41	0.07977
290.353	6.26611		371.09	2.11955		430.677	0.08256
290.443	6.3681		371.274	2.16165		430.944	0.08548
290.534	6.47155		371.457	2.20447		431.21	0.08849
290.624	6.57646		371.641	2.24804		431.477	0.09158
290.714	6.68286		371.824	2.29237		431.744	0.09476
290.804	6.79077		372.007	2.33744		432.011	0.09804
290.894	6.90021		372.191	2.38329		432.277	0.10146
290.984	7.01118		372.374	2.42992		432.544	0.10494
291.074	7.12372		372.558	2.47735		432.811	0.10857
291.164	7.23783		372.741	2.52558		433.078	0.11229
291.254	7.35354		372.924	2.57463		433.344	0.11613
291.344	7.47087		373.108	2.6245		433.611	0.12008
291.434	7.58983		373.291	2.67522		433.878	0.12416
291.524	7.71044		373.474	2.72679		434.145	0.12838
291.614	7.83273		373.658	2.77921		434.411	0.13273
291.704	7.9567		373.841	2.83252		434.678	0.13719
291.794	8.08239		374.025	2.88671		434.945	0.1418
291.884	8.20981		374.208	2.9418		435.212	0.14656
291.974	8.33897		374.391	2.99779		435.478	0.15147
292.064	8.46991		374.575	3.05472		435.745	0.1565
292.154	8.60264		374.758	3.11258		436.012	0.16171
292.244	8.73717		374.942	3.17139		436.279	0.16706
292.334	8.87354		375.125	3.23116		436.546	0.1726
292.424	9.01175		375.308	3.29191		436.812	0.17828
292.514	9.15184		375.492	3.35364		437.079	0.18411
292.604	9.29382		375.675	3.41637		437.346	0.19015
292.694	9.43771		375.859	3.48013		437.613	0.19634
292.784	9.58354		376.042	3.5449		437.879	0.20274
292.874	9.73132		376.225	3.61073		438.146	0.20931
292.964	9.88108		376.409	3.6776		438.413	0.2161
293.054	10.0328		376.592	3.74555		438.68	0.22306
293.144	10.1866		376.776	3.81457		438.946	0.23023
293.234	10.3424		376.959	3.8847		439.213	0.23761
293.324	10.5003		377.142	3.95594		439.48	0.24519
293.414	10.6603		377.326	4.02831		439.747	0.25302
293.505	10.8224		377.509	4.10182		440.013	0.26105
293.595	10.9866		377.693	4.17647		440.28	0.26932
293.685	11.153		377.876	4.2523		440.547	0.27783
293.775	11.3215		378.059	4.32933		440.814	0.28658
293.865	11.4923		378.243	4.40753		441.08	0.29557
293.955	11.6653		378.426	4.48697		441.347	0.30482
294.045	11.8405		378.61	4.56764		441.614	0.31434
294.135	12.018		378.793	4.64955		441.881	0.3241
294.225	12.1978		378.976	4.73272		442.147	0.33416
294.315	12.3799		379.16	4.81717		442.414	0.34451
294.405	12.5644		379.343	4.90292		442.681	0.35513
294.495	12.7512		379.527	4.98997		442.948	0.36605
294.585	12.9404		379.71	5.07835		443.214	0.37727
294.675	13.1321		379.893	5.16808		443.481	0.38881
294.765	13.3262		380.077	5.25916		443.748	0.40065
294.855	13.5227		380.26	5.35163		444.015	0.41282
294.945	13.7218		380.443	5.44548		444.281	0.42535
295.035	13.9233		380.627	5.54075		444.548	0.43817
295.125	14.1274		380.81	5.63743		444.815	0.45138
295.215	14.3341		380.994	5.73557		445.082	0.46492
295.305	14.5434		381.177	5.83516		445.348	0.47884
295.395	14.7553		381.36	5.93624		445.615	0.49316
295.485	14.9699		381.544	6.03882		445.882	0.50782
295.575	15.1871		381.727	6.1429		446.149	0.52288
295.665	15.4071		381.911	6.24852		446.415	0.53835
295.755	15.6297		382.094	6.35569		446.682	0.55424
295.845	15.8552		382.277	6.46444		446.949	0.57054
295.935	16.0834		382.461	6.57476		447.216	0.58726
296.025	16.3144		382.644	6.6867		447.482	0.60443
296.115	16.5483		382.828	6.80025		447.749	0.62205
296.205	16.785		383.011	6.91546		448.016	0.64014
296.295	17.0247		383.194	7.03232		448.283	0.65867
296.385	17.2672		383.378	7.15087		448.55	0.67771
296.475	17.5127		383.561	7.27112		448.816	0.69723
296.566	17.7612		383.745	7.39309		449.083	0.71726
296.656	18.0127		383.928	7.5168		449.35	0.73778
296.746	18.2672		384.111	7.64227		449.617	0.75885
296.836	18.5248		384.295	7.76952		449.883	0.78045
296.926	18.7855		384.478	7.89858		450.15	0.80259
297.016	19.0494		384.662	8.02945		450.417	0.82529
297.106	19.3163		384.845	8.16217		450.684	0.84858
297.196	19.5865		385.028	8.29674		450.95	0.87245
297.286	19.8599		385.212	8.4332		451.217	0.8969
297.376	20.1365		385.395	8.57157		451.484	0.92199
297.466	20.4165		385.579	8.71185		451.751	0.94769
297.556	20.6997		385.762	8.85409		452.017	0.97402
297.646	20.9862		385.945	8.99828		452.284	1.00101
297.736	21.2762		386.129	9.14447		452.551	1.02868
297.826	21.5695		386.312	9.29267		452.818	1.057
297.916	21.8662		386.495	9.4429		453.084	1.08604
298.006	22.1665		386.679	9.59518		453.351	1.1158
298.096	22.4702		386.862	9.74955		453.618	1.14623
298.186	22.7774		387.046	9.906		453.885	1.17744
298.276	23.0882		387.229	10.0646		454.151	1.2094
298.366	23.4026		387.412	10.2253		454.418	1.24213
298.456	23.7206		387.596	10.3882		454.685	1.27563
298.546	24.0422		387.779	10.5533		454.952	1.30996
298.636	24.3676		387.963	10.7206		455.218	1.34507
298.726	24.6967		388.146	10.8901		455.485	1.38104
298.816	25.0295		388.329	11.0619		455.752	1.41788
298.906	25.3661		388.513	11.2359		456.019	1.45555
298.996	25.7065		388.696	11.4123		456.285	1.49413
299.086	26.0508		388.88	11.591		456.552	1.53359
299.176	26.399		389.063	11.7721		456.819	1.57399
299.266	26.751		389.246	11.9555		457.086	1.61535
299.356	27.1071		389.43	12.1413		457.352	1.65763
299.446	27.4671		389.613	12.3296		457.619	1.70092
299.537	27.8312		389.797	12.5203		457.886	1.74519
299.627	28.1993		389.98	12.7135		458.153	1.7905
299.717	28.5715		390.163	12.9092		458.419	1.83683
299.807	28.9478		390.347	13.1074		458.686	1.8842
299.897	29.3283		390.53	13.3082		458.953	1.93266
299.987	29.713		390.714	13.5116		459.22	1.98223
300.077	30.1019		390.897	13.7175		459.486	2.03293
300.167	30.4951		391.08	13.9261		459.753	2.08476
300.257	30.8926		391.264	14.1373		460.02	2.13775
300.347	31.2945		391.447	14.3512		460.287	2.1919
300.437	31.7007		391.631	14.5678		460.554	2.2473
300.527	32.1113		391.814	14.7872		460.82	2.30389
300.617	32.5264		391.997	15.0093		461.087	2.36176
300.707	32.9459		392.181	15.2342		461.354	2.42091
300.797	33.37		392.364	15.4619		461.621	2.48134
300.887	33.7987		392.548	15.6925		461.887	2.54311
300.977	34.2319		392.731	15.9259		462.154	2.60624
301.067	34.6698		392.914	16.1622		462.421	2.67072
301.157	35.1123		393.098	16.4014		462.688	2.73662
301.247	35.5595		393.281	16.6436		462.954	2.80392
301.337	36.0115		393.464	16.8888		463.221	2.87268
301.427	36.4683		393.648	17.1369		463.488	2.94293
301.517	36.9299		393.831	17.3881		463.755	3.01466
301.607	37.3963		394.015	17.6424		464.021	3.08791
301.697	37.8677		394.198	17.8997		464.288	3.16274
301.787	38.3439		394.381	18.1602		464.555	3.23915
301.877	38.8252		394.565	18.4238		464.822	3.31719
301.967	39.3115		394.748	18.6906		465.088	3.39684
302.057	39.8028		394.932	18.9606		465.355	3.47818
302.147	40.2992		395.115	19.2338		465.622	3.56119
302.237	40.8007		395.298	19.5103		465.889	3.64596
302.327	41.3074		395.482	19.79		466.155	3.73248
302.417	41.8194		395.665	20.0731		466.422	3.82079
302.507	42.3365		395.849	20.3596		466.689	3.91091
302.598	42.859		396.032	20.6494		466.956	4.00288
302.688	43.3867		396.215	20.9427		467.222	4.09675
302.778	43.9199		396.399	21.2393		467.489	4.19252
302.868	44.4584		396.582	21.5395		467.756	4.29023
302.958	45.0024		396.766	21.8431		468.023	4.38993
303.048	45.5519		396.949	22.1503		468.289	4.49163
303.138	46.1069		397.132	22.4611		468.556	4.59538
303.228	46.6675		397.316	22.7754		468.823	4.70121
303.318	47.2336		397.499	23.0934		469.09	4.80915
303.408	47.8055		397.683	23.415		469.356	4.91924
303.498	48.383		397.866	23.7403		469.623	5.03153
303.588	48.9663		398.049	24.0693		469.89	5.14602
303.678	49.5553		398.233	24.4021		470.157	5.26277
303.768	50.1501		398.416	24.7386		470.423	5.38178
303.858	50.7508		398.6	25.079		470.69	5.50317
303.948	51.3574		398.783	25.4232		470.957	5.62688
304.038	51.9699		398.966	25.7713		471.224	5.75301
304.128	52.5884		399.15	26.1233		471.49	5.8816
304.218	53.213		399.333	26.4792		471.757	6.01266
304.308	53.8436		399.517	26.8391		472.024	6.14622
304.398	54.4802		399.7	27.2031		472.291	6.28234
304.488	55.1231		399.883	27.571		472.558	6.42108
304.578	55.7721		400.067	27.943		472.824	6.56244
304.668	56.4274		400.25	28.3192		473.091	6.7065
304.758	57.0889		400.433	28.6994		473.358	6.85324
304.848	57.7568		400.617	29.0839		473.625	7.00278
304.938	58.431		400.8	29.4725		473.891	7.15511
305.028	59.1117		400.984	29.8654		474.158	7.31028
305.118	59.7987		401.167	30.2626		474.425	7.46835
305.208	60.4923		401.35	30.664		474.692	7.62935
305.298	61.1924		401.534	31.0698		474.958	7.79332
305.388	61.8991		401.717	31.48		475.225	7.96032
305.478	62.6123		401.901	31.8946		475.492	8.13039
305.569	63.3323		402.084	32.3136		475.759	8.30355
305.659	64.0589		402.267	32.7371		476.025	8.47987
305.749	64.7923		402.451	33.1651		476.292	8.6594
305.839	65.5325		402.634	33.5977		476.559	8.84217
305.929	66.2796		402.818	34.0348		476.826	9.02824
306.019	67.0335		403.001	34.4766		477.092	9.21768
306.109	67.7943		403.184	34.923		477.359	9.41048
306.199	68.5621		403.368	35.374		477.626	9.60673
306.289	69.3369		403.551	35.8298		477.893	9.80649
306.379	70.1188		403.735	36.2904		478.159	10.0098
306.469	70.9077		403.918	36.7557		478.426	10.2166
306.559	71.7038		404.101	37.2259		478.693	10.4271
306.649	72.5071		404.285	37.7009		478.96	10.6413
306.739	73.3176		404.468	38.1809		479.226	10.8593
306.829	74.1354		404.652	38.6657		479.493	11.081
306.919	74.9605		404.835	39.1555		479.76	11.3066
307.009	75.793		405.018	39.6504		480.027	11.536
307.099	76.6329		405.202	40.1502		480.293	11.7694
307.189	77.4803		405.385	40.6552		480.56	12.0069
307.279	78.3351		405.569	41.1652		480.827	12.2484
307.369	79.1975		405.752	41.6804		481.094	12.494
307.459	80.0674		405.935	42.2008		481.36	12.7437
307.549	80.945		406.119	42.7264		481.627	12.9977
307.639	81.8303		406.302	43.2573		481.894	13.256
307.729	82.7233		406.486	43.7934		482.161	13.5186
307.819	83.6241		406.669	44.3349		482.427	13.7856
307.909	84.5327		406.852	44.8818		482.694	14.057
307.999	85.4491		407.036	45.4341		482.961	14.333
308.089	86.3734		407.219	45.9918		483.228	14.6135
308.179	87.3057		407.402	46.5549		483.495	14.8986
308.269	88.2459		407.586	47.1236		483.761	15.1884
308.359	89.1942		407.769	47.6979		484.028	15.483
308.449	90.1506		407.953	48.2777		484.295	15.7824
308.54	91.115		408.136	48.8632		484.562	16.0866
308.63	92.0877		408.319	49.4543		484.828	16.3957
308.72	93.0686		408.503	50.0512		485.095	16.7099
308.81	94.0577		408.686	50.6538		485.362	17.0291
308.9	95.0551		408.87	51.2621		485.629	17.3534
308.99	96.0609		409.053	51.8763		485.895	17.6828
309.08	97.0751		409.236	52.4963		486.162	18.0175
309.17	98.0977		409.42	53.1223		486.429	18.3576
309.26	99.1288		409.603	53.7541		486.696	18.7029
309.35	100.168		409.787	54.3919		486.962	19.0537
309.44	101.217		409.97	55.0357		487.229	19.41
309.53	102.273		410.153	55.6856		487.496	19.7718
309.62	103.339		410.337	56.3415		487.763	20.1393
309.71	104.413		410.52	57.0036		488.029	20.5125
309.8	105.496		410.704	57.6718		488.296	20.8914
309.89	106.588		410.887	58.3462		488.563	21.2762
309.98	107.688		411.07	59.0269		488.83	21.6668
310.07	108.798		411.254	59.7138		489.096	22.0634
310.16	109.916		411.437	60.407		489.363	22.466
310.25	111.043		411.621	61.1066		489.63	22.8747
310.34	112.18		411.804	61.8126		489.897	23.2896
310.43	113.325		411.987	62.525		490.163	23.7107
310.52	114.48		412.171	63.2439		490.43	24.1382
310.61	115.643		412.354	63.9692		490.697	24.572
310.7	116.816		412.538	64.7011		490.964	25.0123
310.79	117.998		412.721	65.4396		491.23	25.459
310.88	119.189		412.904	66.1847		491.497	25.9124
310.97	120.39		413.088	66.9365		491.764	26.3724
311.06	121.6		413.271	67.695		492.031	26.8392
311.15	122.82		413.454	68.4601		492.297	27.3128
311.24	124.049		413.638	69.2321		492.564	27.7932
311.33	125.287		413.821	70.0109		492.831	28.2807
311.42	126.535		414.005	70.7965		493.098	28.7751
311.51	127.793		414.188	71.5891		493.364	29.2766
311.601	129.06		414.371	72.3885		493.631	29.7854
311.691	130.337		414.555	73.195		493.898	30.3013
311.781	131.623		414.738	74.0084		494.165	30.8246
311.871	132.92		414.922	74.8289		494.431	31.3554
311.961	134.226		415.105	75.6564		494.698	31.8936
312.051	135.542		415.288	76.4911		494.965	32.4393
312.141	136.868		415.472	77.3329		495.232	32.9927
312.231	138.203		415.655	78.182		495.498	33.5538
312.321	139.549		415.839	79.0383		495.765	34.1227
312.411	140.905		416.022	79.9018		496.032	34.6994
312.501	142.271		416.205	80.7727		496.299	35.2841
312.591	143.647		416.389	81.6509		496.566	35.8768
312.681	145.033		416.572	82.5366		496.832	36.4777
312.771	146.429		416.756	83.4296		497.099	37.0867
312.861	147.836		416.939	84.3302		497.366	37.7039
312.951	149.253		417.122	85.2382		497.633	38.3296
313.041	150.68		417.306	86.1538		497.899	38.9636
313.131	152.117		417.489	87.077		498.166	39.6061
313.221	153.565		417.673	88.0078		498.433	40.2573
313.311	155.023		417.856	88.9463		498.7	40.917
313.401	156.492		418.039	89.8925		498.966	41.5856
313.491	157.971		418.223	90.8464		499.233	42.2629
313.581	159.461		418.406	91.8081		499.5	42.9491
313.671	160.962		418.59	92.7776		499.767	43.6444
313.761	162.473		418.773	93.755		500.033	44.3487
313.851	163.994		418.956	94.7403		500.3	45.0622
313.941	165.527		419.14	95.7335		500.567	45.7849
314.031	167.07		419.323	96.7346		500.834	46.5169
314.121	168.624		419.507	97.7438		501.1	47.2583
314.211	170.189		419.69	98.7611		501.367	48.0092
314.301	171.765		419.873	99.7864		501.634	48.7696
314.391	173.351		420.057	100.82		501.901	49.5398
314.481	174.949		420.24	101.861		502.167	50.3196
314.572	176.557		420.423	102.911		502.434	51.1093
314.662	178.177		420.607	103.969		502.701	51.9089
314.752	179.808		420.79	105.036		502.968	52.7185
314.842	181.449		420.974	106.11		503.234	53.5381
314.932	183.102		421.157	107.193		503.501	54.3679
315.022	184.766		421.34	108.285		503.768	55.2079
315.112	186.442		421.524	109.384		504.035	56.0583
315.202	188.128		421.707	110.493		504.301	56.919
315.292	189.826		421.891	111.609		504.568	57.7903
315.382	191.535		422.074	112.735		504.835	58.6722
315.472	193.256		422.257	113.869		505.102	59.5647
315.562	194.988		422.441	115.011		505.368	60.468
315.652	196.731		422.624	116.162		505.635	61.3821
315.742	198.486		422.808	117.322		505.902	62.3071
315.832	200.252		422.991	118.491		506.169	63.2432
315.922	202.03		423.174	119.668		506.435	64.1903
316.012	203.82		423.358	120.854		506.702	65.1486
316.102	205.621		423.541	122.049		506.969	66.1182
316.192	207.434		423.725	123.253		507.236	67.0991
316.282	209.258		423.908	124.465		507.502	68.0915
316.372	211.094		424.091	125.687		507.769	69.0954
316.462	212.942		424.275	126.918		508.036	70.111
316.552	214.802		424.458	128.157		508.303	71.1382
316.642	216.673		424.642	129.406		508.57	72.1772
316.732	218.556		424.825	130.664		508.836	73.2281
316.822	220.452		425.008	131.931		509.103	74.2909
316.912	222.359		425.192	133.207		509.37	75.3658
317.002	224.278		425.375	134.492		509.637	76.4527
317.092	226.209		425.559	135.786		509.903	77.5519
317.182	228.152		425.742	137.09		510.17	78.6634
317.272	230.107		425.925	138.403		510.437	79.7873
317.362	232.074		426.109	139.725		510.704	80.9237
317.452	234.054		426.292	141.057		510.97	82.0726
317.543	236.045		426.475	142.398		511.237	83.2342
317.633	238.049		426.659	143.748		511.504	84.4085
317.723	240.064		426.842	145.108		511.771	85.5956
317.813	242.092		427.026	146.478		512.037	86.7956
317.903	244.133		427.209	147.857		512.304	88.0086
317.993	246.185		427.392	149.245		512.571	89.2346
318.083	248.25		427.576	150.644		512.838	90.4738
318.173	250.327		427.759	152.051		513.104	91.7263
318.263	252.417		427.943	153.469		513.371	92.9921
318.353	254.519		428.126	154.896		513.638	94.2712
318.443	256.633		428.309	156.333		513.905	95.5639
318.533	258.76		428.493	157.78		514.171	96.8702
318.623	260.899		428.676	159.236		514.438	98.1901
318.713	263.051		428.86	160.702		514.705	99.5237
318.803	265.215		429.043	162.178		514.972	100.871
318.893	267.392		429.226	163.665		515.238	102.233
318.983	269.581		429.41	165.16		515.505	103.608
319.073	271.783		429.593	166.666		515.772	104.997
319.163	273.998		429.777	168.182		516.039	106.401
319.253	276.225		429.96	169.708		516.305	107.819
319.343	278.465		430.143	171.244		516.572	109.251
319.433	280.717		430.327	172.79		516.839	110.698
319.523	282.983		430.51	174.346		517.106	112.159
319.613	285.261		430.694	175.913		517.372	113.634
319.703	287.551		430.877	177.489		517.639	115.125
319.793	289.855		431.06	179.076		517.906	116.63
319.883	292.171		431.244	180.673		518.173	118.149
319.973	294.501		431.427	182.28		518.439	119.684
320.063	296.843		431.611	183.897		518.706	121.234
320.153	299.197		431.794	185.525		518.973	122.799
320.243	301.565		431.977	187.163		519.24	124.378
320.333	303.946		432.161	188.812		519.506	125.973
320.423	306.34		432.344	190.471		519.773	127.584
320.514	308.746		432.528	192.14		520.04	129.209
320.604	311.166		432.711	193.82		520.307	130.85
320.694	313.598		432.894	195.51		520.574	132.507
320.784	316.043		433.078	197.211		520.84	134.179
320.874	318.502		433.261	198.922		521.107	135.867
320.964	320.973		433.444	200.644		521.374	137.571
321.054	323.458		433.628	202.376		521.641	139.29
321.144	325.956		433.811	204.119		521.907	141.026
321.234	328.466		433.995	205.873		522.174	142.777
321.324	330.99		434.178	207.637		522.441	144.544
321.414	333.527		434.361	209.413		522.708	146.327
321.504	336.077		434.545	211.198		522.974	148.127
321.594	338.64		434.728	212.995		523.241	149.943
321.684	341.216		434.912	214.802		523.508	151.775
321.774	343.805		435.095	216.62		523.775	153.624
321.864	346.408		435.278	218.449		524.041	155.489
321.954	349.023		435.462	220.289		524.308	157.37
322.044	351.652		435.645	222.14		524.575	159.268
322.134	354.294		435.829	224.002		524.842	161.183
322.224	356.95		436.012	225.874		525.108	163.115
322.314	359.618		436.195	227.757		525.375	165.063
322.404	362.3		436.379	229.652		525.642	167.028
322.494	364.995		436.562	231.557		525.909	169.011
322.584	367.703		436.746	233.474		526.175	171.01
322.674	370.425		436.929	235.401		526.442	173.026
322.764	373.159		437.112	237.339		526.709	175.059
322.854	375.907		437.296	239.289		526.976	177.11
322.944	378.668		437.479	241.25		527.242	179.178
323.034	381.443		437.663	243.221		527.509	181.263
323.124	384.231		437.846	245.204		527.776	183.366
323.214	387.032		438.029	247.198		528.043	185.486
323.304	389.846		438.213	249.204		528.309	187.623
323.394	392.674		438.396	251.22		528.576	189.778
323.484	395.515		438.58	253.248		528.843	191.951
323.575	398.369		438.763	255.286		529.11	194.141
323.665	401.237		438.946	257.336		529.376	196.349
323.755	404.118		439.13	259.398		529.643	198.575
323.845	407.012		439.313	261.47		529.91	200.819
323.935	409.919		439.497	263.554		530.177	203.081
324.025	412.84		439.68	265.65		530.443	205.36
324.115	415.774		439.863	267.756		530.71	207.658
324.205	418.722		440.047	269.874		530.977	209.974
324.295	421.682		440.23	272.003		531.244	212.307
324.385	424.656		440.413	274.144		531.51	214.659
324.475	427.644		440.597	276.296		531.777	217.03
324.565	430.644		440.78	278.46		532.044	219.418
324.655	433.658		440.964	280.635		532.311	221.825
324.745	436.685		441.147	282.821		532.578	224.25
324.835	439.726		441.33	285.019		532.844	226.693
324.925	442.78		441.514	287.228		533.111	229.155
325.015	445.847		441.697	289.449		533.378	231.636
325.105	448.927		441.881	291.681		533.645	234.135
325.195	452.021		442.064	293.925		533.911	236.653
325.285	455.128		442.247	296.181		534.178	239.189
325.375	458.248		442.431	298.448		534.445	241.744
325.465	461.382		442.614	300.726		534.712	244.317
325.555	464.528		442.798	303.016		534.978	246.91
325.645	467.688		442.981	305.318		535.245	249.521
325.735	470.861		443.164	307.631		535.512	252.151
325.825	474.048		443.348	309.956		535.779	254.8
325.915	477.247		443.531	312.292		536.045	257.468
326.005	480.46		443.715	314.64		536.312	260.154
326.095	483.686		443.898	317		536.579	262.86
326.185	486.925		444.081	319.371		536.846	265.585
326.275	490.177		444.265	321.754		537.112	268.328
326.365	493.442		444.448	324.148		537.379	271.091
326.455	496.721		444.632	326.554		537.646	273.873
326.546	500.012		444.815	328.972		537.913	276.674
326.636	503.317		444.998	331.402		538.179	279.494
326.726	506.635		445.182	333.843		538.446	282.333
326.816	509.966		445.365	336.296		538.713	285.192
326.906	513.31		445.549	338.76		538.98	288.07
326.996	516.667		445.732	341.237		539.246	290.967
327.086	520.037		445.915	343.725		539.513	293.883
327.176	523.42		446.099	346.224		539.78	296.819
327.266	526.816		446.282	348.736		540.047	299.774
327.356	530.225		446.465	351.259		540.313	302.748
327.446	533.646		446.649	353.794		540.58	305.741
327.536	537.081		446.832	356.34		540.847	308.754
327.626	540.529		447.016	358.899		541.114	311.787
327.716	543.99		447.199	361.469		541.38	314.839
327.806	547.463		447.382	364.05		541.647	317.91
327.896	550.949		447.566	366.644		541.914	321
327.986	554.448		447.749	369.249		542.181	324.11
328.076	557.96		447.933	371.866		542.447	327.24
328.166	561.485		448.116	374.495		542.714	330.389
328.256	565.022		448.299	377.135		542.981	333.558
328.346	568.572		448.483	379.787		543.248	336.746
328.436	572.135		448.666	382.451		543.514	339.953
328.526	575.711		448.85	385.127		543.781	343.18
328.616	579.299		449.033	387.814		544.048	346.427
328.706	582.899		449.216	390.513		544.315	349.693
328.796	586.513		449.4	393.224		544.582	352.978
328.886	590.139		449.583	395.947		544.848	356.283
328.976	593.777		449.767	398.681		545.115	359.608
329.066	597.428		449.95	401.427		545.382	362.952
329.156	601.091		450.133	404.185		545.649	366.315
329.246	604.767		450.317	406.954		545.915	369.698
329.336	608.455		450.5	409.735		546.182	373.101
329.426	612.156		450.684	412.528		546.449	376.523
329.517	615.869		450.867	415.333		546.716	379.964
329.607	619.594		451.05	418.149		546.982	383.426
329.697	623.331		451.234	420.977		547.249	386.906
329.787	627.081		451.417	423.816		547.516	390.406
329.877	630.843		451.601	426.668		547.783	393.925
329.967	634.617		451.784	429.531		548.049	397.464
330.057	638.403		451.967	432.405		548.316	401.022
330.147	642.201		452.151	435.291		548.583	404.6
330.237	646.012		452.334	438.189		548.85	408.197
330.327	649.834		452.518	441.099		549.116	411.814
330.417	653.668		452.701	444.02		549.383	415.449
330.507	657.515		452.884	446.952		549.65	419.105
330.597	661.373		453.068	449.897		549.917	422.779
330.687	665.243		453.251	452.853		550.183	426.473
330.777	669.125		453.434	455.82		550.45	430.186
330.867	673.019		453.618	458.799		550.717	433.918
330.957	676.924		453.801	461.79		550.984	437.669
331.047	680.841		453.985	464.792		551.25	441.44
331.137	684.77		454.168	467.806		551.517	445.23
331.227	688.71		454.351	470.831		551.784	449.039
331.317	692.662		454.535	473.867		552.051	452.867
331.407	696.626		454.718	476.916		552.317	456.714
331.497	700.601		454.902	479.975		552.584	460.58
331.587	704.587		455.085	483.046		552.851	464.465
331.677	708.585		455.268	486.129		553.118	468.369
331.767	712.594		455.452	489.223		553.384	472.292
331.857	716.614		455.635	492.328		553.651	476.234
331.947	720.646		455.819	495.445		553.918	480.195
332.037	724.689		456.002	498.573		554.185	484.175
332.127	728.743		456.185	501.712		554.451	488.173
332.217	732.808		456.369	504.863		554.718	492.19
332.307	736.884		456.552	508.025		554.985	496.226
332.397	740.972		456.736	511.199		555.252	500.28
332.488	745.07		456.919	514.383		555.519	504.353
332.578	749.179		457.102	517.579		555.785	508.445
332.668	753.299		457.286	520.786		556.052	512.555
332.758	757.429		457.469	524.005		556.319	516.684
332.848	761.571		457.653	527.234		556.586	520.83
332.938	765.723		457.836	530.475		556.852	524.996
333.028	769.886		458.019	533.727		557.119	529.179
333.118	774.059		458.203	536.99		557.386	533.381
333.208	778.243		458.386	540.264		557.653	537.601
333.298	782.437		458.57	543.55		557.919	541.839
333.388	786.642		458.753	546.846		558.186	546.095
333.478	790.857		458.936	550.153		558.453	550.37
333.568	795.083		459.12	553.472		558.72	554.662
333.658	799.318		459.303	556.801		558.986	558.972
333.748	803.564		459.486	560.141		559.253	563.299
333.838	807.82		459.67	563.493		559.52	567.645
333.928	812.086		459.853	566.855		559.787	572.008
334.018	816.362		460.037	570.228		560.053	576.389
334.108	820.648		460.22	573.612		560.32	580.788
334.198	824.944		460.403	577.006		560.587	585.204
334.288	829.25		460.587	580.412		560.854	589.637
334.378	833.565		460.77	583.828		561.12	594.088
334.468	837.891		460.954	587.255		561.387	598.556
334.558	842.225		461.137	590.693		561.654	603.041
334.648	846.57		461.32	594.141		561.921	607.543
334.738	850.924		461.504	597.6		562.187	612.063
334.828	855.287		461.687	601.07		562.454	616.599
334.918	859.66		461.871	604.55		562.721	621.152
335.008	864.042		462.054	608.041		562.988	625.722
335.098	868.433		462.237	611.543		563.254	630.309
335.188	872.834		462.421	615.054		563.521	634.913
335.278	877.243		462.604	618.577		563.788	639.533
335.368	881.662		462.788	622.11		564.055	644.169
335.458	886.089		462.971	625.653		564.321	648.822
335.549	890.526		463.154	629.206		564.588	653.491
335.639	894.971		463.338	632.77		564.855	658.177
335.729	899.425		463.521	636.344		565.122	662.878
335.819	903.888		463.705	639.929		565.388	667.596
335.909	908.36		463.888	643.523		565.655	672.33
335.999	912.84		464.071	647.128		565.922	677.079
336.089	917.328		464.255	650.743		566.189	681.845
336.179	921.825		464.438	654.368		566.455	686.626
336.269	926.331		464.622	658.003		566.722	691.422
336.359	930.844		464.805	661.648		566.989	696.234
336.449	935.366		464.988	665.303		567.256	701.062
336.539	939.896		465.172	668.969		567.523	705.905
336.629	944.434		465.355	672.644		567.789	710.763
336.719	948.98		465.539	676.329		568.056	715.636
336.809	953.534		465.722	680.023		568.323	720.524
336.899	958.095		465.905	683.728		568.59	725.427
336.989	962.665		466.089	687.442		568.856	730.345
337.079	967.242		466.272	691.166		569.123	735.277
337.169	971.827		466.455	694.9		569.39	740.224
337.259	976.419		466.639	698.643		569.657	745.186
337.349	981.019		466.822	702.396		569.923	750.162
337.439	985.626		467.006	706.159		570.19	755.152
337.529	990.24		467.189	709.931		570.457	760.156
337.619	994.861		467.372	713.712		570.724	765.175
337.709	999.49		467.556	717.503		570.99	770.207
337.799	1004.13		467.739	721.303		571.257	775.253
337.889	1008.77		467.923	725.113		571.524	780.313
337.979	1013.42		468.106	728.932		571.791	785.387
338.069	1018.07		468.289	732.76		572.057	790.474
338.159	1022.74		468.473	736.597		572.324	795.574
338.249	1027.41		468.656	740.444		572.591	800.688
338.339	1032.08		468.84	744.299		572.858	805.815
338.429	1036.77		469.023	748.164		573.124	810.955
338.52	1041.46		469.206	752.038		573.391	816.107
338.61	1046.15		469.39	755.92		573.658	821.273
338.7	1050.85		469.573	759.812		573.925	826.451
338.79	1055.56		469.757	763.712		574.191	831.642
338.88	1060.28		469.94	767.621		574.458	836.845
338.97	1065		470.123	771.539		574.725	842.06
339.06	1069.72		470.307	775.466		574.992	847.288
339.15	1074.45		470.49	779.401		575.258	852.528
339.24	1079.19		470.674	783.345		575.525	857.779
339.33	1083.93		470.857	787.298		575.792	863.042
339.42	1088.68		471.04	791.259		576.059	868.317
339.51	1093.44		471.224	795.228		576.325	873.604
339.6	1098.2		471.407	799.206		576.592	878.902
339.69	1102.96		471.591	803.193		576.859	884.211
339.78	1107.73		471.774	807.187		577.126	889.532
339.87	1112.51		471.957	811.19		577.392	894.863
339.96	1117.29		472.141	815.201		577.659	900.205
340.05	1122.07		472.324	819.22		577.926	905.558
340.14	1126.86		472.507	823.247		578.193	910.922
340.23	1131.66		472.691	827.283		578.459	916.296
340.32	1136.45		472.874	831.326		578.726	921.68
340.41	1141.26		473.058	835.377		578.993	927.075
340.5	1146.07		473.241	839.436		579.26	932.48
340.59	1150.88		473.424	843.503		579.527	937.895
340.68	1155.7		473.608	847.578		579.793	943.319
340.77	1160.52		473.791	851.66		580.06	948.753
340.86	1165.34		473.975	855.75		580.327	954.197
340.95	1170.17		474.158	859.848		580.594	959.65
341.04	1175.01		474.341	863.953		580.86	965.112
341.13	1179.84		474.525	868.065		581.127	970.583
341.22	1184.68		474.708	872.185		581.394	976.064
341.31	1189.53		474.892	876.313		581.661	981.553
341.4	1194.38		475.075	880.448		581.927	987.051
341.49	1199.23		475.258	884.589		582.194	992.557
341.581	1204.08		475.442	888.739		582.461	998.072
341.671	1208.94		475.625	892.895		582.728	1003.59
341.761	1213.8		475.809	897.058		582.994	1009.13
341.851	1218.67		475.992	901.228		583.261	1014.66
341.941	1223.54		476.175	905.406		583.528	1020.21
342.031	1228.41		476.359	909.59		583.795	1025.77
342.121	1233.28		476.542	913.781		584.061	1031.33
342.211	1238.15		476.726	917.978		584.328	1036.9
342.301	1243.03		476.909	922.183		584.595	1042.47
342.391	1247.91		477.092	926.394		584.862	1048.06
342.481	1252.8		477.276	930.611		585.128	1053.65
342.571	1257.68		477.459	934.835		585.395	1059.24
342.661	1262.57		477.643	939.066		585.662	1064.85
342.751	1267.46		477.826	943.303		585.929	1070.46
342.841	1272.35		478.009	947.546		586.195	1076.07
342.931	1277.25		478.193	951.795		586.462	1081.7
343.021	1282.14		478.376	956.051		586.729	1087.33
343.111	1287.04		478.56	960.313		586.996	1092.96
343.201	1291.94		478.743	964.581		587.262	1098.6
343.291	1296.84		478.926	968.855		587.529	1104.25
343.381	1301.74		479.11	973.134		587.796	1109.9
343.471	1306.65		479.293	977.42		588.063	1115.55
343.561	1311.55		479.476	981.711		588.329	1121.22
343.651	1316.46		479.66	986.009		588.596	1126.88
343.741	1321.37		479.843	990.311		588.863	1132.55
343.831	1326.27		480.027	994.62		589.13	1138.23
343.921	1331.18		480.21	998.934		589.396	1143.91
344.011	1336.09		480.393	1003.25		589.663	1149.59
344.101	1341		480.577	1007.58		589.93	1155.28
344.191	1345.91		480.76	1011.91		590.197	1160.97
344.281	1350.83		480.944	1016.24		590.463	1166.67
344.371	1355.74		481.127	1020.58		590.73	1172.37
344.461	1360.65		481.31	1024.93		590.997	1178.07
344.552	1365.56		481.494	1029.28		591.264	1183.78
344.642	1370.47		481.677	1033.64		591.531	1189.49
344.732	1375.38		481.861	1038		591.797	1195.2
344.822	1380.3		482.044	1042.36		592.064	1200.92
344.912	1385.21		482.227	1046.73		592.331	1206.64
345.002	1390.12		482.411	1051.11		592.598	1212.36
345.092	1395.03		482.594	1055.49		592.864	1218.08
345.182	1399.94		482.778	1059.87		593.131	1223.81
345.272	1404.85		482.961	1064.26		593.398	1229.54
345.362	1409.76		483.144	1068.65		593.665	1235.27
345.452	1414.67		483.328	1073.05		593.931	1241
345.542	1419.57		483.511	1077.45		594.198	1246.73
345.632	1424.48		483.695	1081.86		594.465	1252.47
345.722	1429.38		483.878	1086.27		594.732	1258.2
345.812	1434.29		484.061	1090.68		594.998	1263.94
345.902	1439.19		484.245	1095.1		595.265	1269.68
345.992	1444.09		484.428	1099.52		595.532	1275.41
346.082	1448.99		484.612	1103.95		595.799	1281.15
346.172	1453.88		484.795	1108.38		596.065	1286.89
346.262	1458.78		484.978	1112.81		596.332	1292.63
346.352	1463.67		485.162	1117.25		596.599	1298.37
346.442	1468.56		485.345	1121.69		596.866	1304.11
346.532	1473.45		485.529	1126.14		597.132	1309.85
346.622	1478.34		485.712	1130.58		597.399	1315.59
346.712	1483.23		485.895	1135.03		597.666	1321.33
346.802	1488.11		486.079	1139.49		597.933	1327.07
346.892	1492.99		486.262	1143.95		598.199	1332.81
346.982	1497.86		486.445	1148.41		598.466	1338.54
347.072	1502.74		486.629	1152.87		598.733	1344.28
347.162	1507.61		486.812	1157.34		599	1350.01
347.252	1512.48		486.996	1161.81		599.266	1355.75
347.342	1517.35		487.179	1166.28		599.533	1361.48
347.432	1522.21		487.362	1170.75		599.8	1367.21
347.523	1527.07		487.546	1175.23		600.067	1372.93
347.613	1531.92		487.729	1179.71		600.333	1378.66
347.703	1536.78		487.913	1184.19		600.6	1384.38
347.793	1541.63		488.096	1188.68		600.867	1390.1
347.883	1546.47		488.279	1193.17		601.134	1395.82
347.973	1551.31		488.463	1197.66		601.4	1401.53
348.063	1556.15		488.646	1202.15		601.667	1407.25
348.153	1560.98		488.83	1206.64		601.934	1412.95
348.243	1565.81		489.013	1211.14		602.201	1418.66
348.333	1570.64		489.196	1215.64		602.467	1424.36
348.423	1575.46		489.38	1220.14		602.734	1430.06
348.513	1580.28		489.563	1224.64		603.001	1435.76
348.603	1585.09		489.747	1229.14		603.268	1441.45
348.693	1589.9		489.93	1233.65		603.535	1447.13
348.783	1594.7		490.113	1238.15		603.801	1452.82
348.873	1599.5		490.297	1242.66		604.068	1458.5
348.963	1604.29		490.48	1247.17		604.335	1464.17
349.053	1609.08		490.664	1251.68		604.602	1469.84
349.143	1613.87		490.847	1256.2		604.868	1475.5
349.233	1618.64		491.03	1260.71		605.135	1481.16
349.323	1623.42		491.214	1265.23		605.402	1486.82
349.413	1628.18		491.397	1269.74		605.669	1492.47
349.503	1632.95		491.581	1274.26		605.935	1498.11
349.593	1637.7		491.764	1278.78		606.202	1503.75
349.683	1642.45		491.947	1283.3		606.469	1509.38
349.773	1647.2		492.131	1287.82		606.736	1515
349.863	1651.94		492.314	1292.34		607.002	1520.62
349.953	1656.67		492.498	1296.86		607.269	1526.24
350.043	1661.4		492.681	1301.38		607.536	1531.85
350.133	1666.12		492.864	1305.9		607.803	1537.45
350.223	1670.83		493.048	1310.42		608.069	1543.04
350.313	1675.54		493.231	1314.95		608.336	1548.63
350.403	1680.24		493.414	1319.47		608.603	1554.21
350.493	1684.94		493.598	1323.99		608.87	1559.78
350.584	1689.63		493.781	1328.51		609.136	1565.35
350.674	1694.31		493.965	1333.04		609.403	1570.91
350.764	1698.98		494.148	1337.56		609.67	1576.46
350.854	1703.65		494.331	1342.08		609.937	1582
350.944	1708.31		494.515	1346.6		610.203	1587.53
351.034	1712.97		494.698	1351.13		610.47	1593.06
351.124	1717.61		494.882	1355.65		610.737	1598.58
351.214	1722.25		495.065	1360.17		611.004	1604.09
351.304	1726.88		495.248	1364.69		611.27	1609.59
351.394	1731.51		495.432	1369.21		611.537	1615.08
351.484	1736.12		495.615	1373.73		611.804	1620.57
351.574	1740.73		495.799	1378.24		612.071	1626.04
351.664	1745.33		495.982	1382.76		612.337	1631.51
351.754	1749.92		496.165	1387.28		612.604	1636.97
351.844	1754.51		496.349	1391.79		612.871	1642.41
351.934	1759.08		496.532	1396.31		613.138	1647.85
352.024	1763.65		496.716	1400.82		613.404	1653.28
352.114	1768.21		496.899	1405.33		613.671	1658.7
352.204	1772.76		497.082	1409.84		613.938	1664.11
352.294	1777.3		497.266	1414.35		614.205	1669.51
352.384	1781.84		497.449	1418.86		614.471	1674.89
352.474	1786.36		497.633	1423.36		614.738	1680.27
352.564	1790.88		497.816	1427.87		615.005	1685.64
352.654	1795.38		497.999	1432.37		615.272	1690.99
352.744	1799.88		498.183	1436.87		615.539	1696.34
352.834	1804.37		498.366	1441.37		615.805	1701.67
352.924	1808.85		498.55	1445.86		616.072	1707
353.014	1813.32		498.733	1450.36		616.339	1712.31
353.104	1817.78		498.916	1454.85		616.606	1717.61
353.194	1822.23		499.1	1459.34		616.872	1722.9
353.284	1826.67		499.283	1463.83		617.139	1728.18
353.374	1831.1		499.466	1468.31		617.406	1733.44
353.464	1835.53		499.65	1472.8		617.673	1738.7
353.555	1839.94		499.833	1477.28		617.939	1743.94
353.645	1844.34		500.017	1481.75		618.206	1749.17
353.735	1848.73		500.2	1486.23		618.473	1754.38
353.825	1853.12		500.383	1490.7		618.74	1759.59
353.915	1857.49		500.567	1495.17		619.006	1764.78
354.005	1861.85		500.75	1499.64		619.273	1769.96
354.095	1866.2		500.934	1504.1		619.54	1775.12
354.185	1870.54		501.117	1508.56		619.807	1780.28
354.275	1874.87		501.3	1513.02		620.073	1785.42
354.365	1879.19		501.484	1517.47		620.34	1790.54
354.455	1883.5		501.667	1521.92		620.607	1795.66
354.545	1887.79		501.851	1526.37		620.874	1800.76
354.635	1892.08		502.034	1530.81		621.14	1805.84
354.725	1896.35		502.217	1535.25		621.407	1810.92
354.815	1900.62		502.401	1539.69		621.674	1815.98
354.905	1904.87		502.584	1544.12		621.941	1821.02
354.995	1909.11		502.768	1548.55		622.207	1826.05
355.085	1913.34		502.951	1552.97		622.474	1831.07
355.175	1917.56		503.134	1557.39		622.741	1836.07
355.265	1921.77		503.318	1561.81		623.008	1841.05
355.355	1925.96		503.501	1566.22		623.274	1846.03
355.445	1930.15		503.685	1570.63		623.541	1850.99
355.535	1934.32		503.868	1575.04		623.808	1855.93
355.625	1938.48		504.051	1579.44		624.075	1860.86
355.715	1942.62		504.235	1583.83		624.341	1865.77
355.805	1946.76		504.418	1588.22		624.608	1870.67
355.895	1950.88		504.602	1592.61		624.875	1875.55
355.985	1954.99		504.785	1596.99		625.142	1880.41
356.075	1959.09		504.968	1601.37		625.408	1885.27
356.165	1963.18		505.152	1605.74		625.675	1890.1
356.255	1967.25		505.335	1610.11		625.942	1894.92
356.345	1971.31		505.519	1614.47		626.209	1899.72
356.435	1975.36		505.702	1618.83		626.475	1904.51
356.526	1979.4		505.885	1623.18		626.742	1909.28
356.616	1983.42		506.069	1627.53		627.009	1914.04
356.706	1987.43		506.252	1631.87		627.276	1918.78
356.796	1991.42		506.435	1636.21		627.543	1923.5
356.886	1995.41		506.619	1640.54		627.809	1928.21
356.976	1999.38		506.802	1644.86		628.076	1932.9
357.066	2003.33		506.986	1649.18		628.343	1937.57
357.156	2007.28		507.169	1653.5		628.61	1942.22
357.246	2011.21		507.352	1657.81		628.876	1946.86
357.336	2015.12		507.536	1662.11		629.143	1951.48
357.426	2019.03		507.719	1666.41		629.41	1956.09
357.516	2022.92		507.903	1670.7		629.677	1960.67
357.606	2026.79		508.086	1674.98		629.943	1965.24
357.696	2030.65		508.269	1679.26		630.21	1969.79
357.786	2034.5		508.453	1683.54		630.477	1974.33
357.876	2038.33		508.636	1687.8		630.744	1978.85
357.966	2042.15		508.82	1692.06		631.01	1983.34
358.056	2045.96		509.003	1696.32		631.277	1987.82
358.146	2049.75		509.186	1700.56		631.544	1992.29
358.236	2053.53		509.37	1704.81		631.811	1996.73
358.326	2057.29		509.553	1709.04		632.077	2001.16
358.416	2061.04		509.737	1713.27		632.344	2005.57
358.506	2064.77		509.92	1717.49		632.611	2009.96
358.596	2068.49		510.103	1721.71		632.878	2014.33
358.686	2072.19		510.287	1725.91		633.144	2018.68
358.776	2075.88		510.47	1730.11		633.411	2023.02
358.866	2079.56		510.654	1734.31		633.678	2027.33
358.956	2083.22		510.837	1738.49		633.945	2031.63
359.046	2086.86		511.02	1742.67		634.211	2035.91
359.136	2090.49		511.204	1746.85		634.478	2040.16
359.226	2094.11		511.387	1751.01		634.745	2044.4
359.316	2097.71		511.571	1755.17		635.012	2048.62
359.406	2101.29		511.754	1759.32		635.278	2052.83
359.497	2104.86		511.937	1763.46		635.545	2057.01
359.587	2108.42		512.121	1767.6		635.812	2061.17
359.677	2111.96		512.304	1771.73		636.079	2065.31
359.767	2115.48		512.487	1775.85		636.345	2069.44
359.857	2118.99		512.671	1779.96		636.612	2073.54
359.947	2122.48		512.854	1784.06		636.879	2077.63
360.037	2125.96		513.038	1788.16		637.146	2081.69
360.127	2129.42		513.221	1792.25		637.412	2085.73
360.217	2132.86		513.404	1796.33		637.679	2089.76
360.307	2136.29		513.588	1800.4		637.946	2093.76
360.397	2139.7		513.771	1804.46		638.213	2097.75
360.487	2143.1		513.955	1808.52		638.479	2101.71
360.577	2146.48		514.138	1812.57		638.746	2105.66
360.667	2149.85		514.321	1816.61		639.013	2109.58
360.757	2153.19		514.505	1820.64		639.28	2113.48
360.847	2156.53		514.688	1824.66		639.547	2117.36
360.937	2159.84		514.872	1828.67		639.813	2121.23
361.027	2163.14		515.055	1832.68		640.08	2125.07
361.117	2166.43		515.238	1836.67		640.347	2128.89
361.207	2169.69		515.422	1840.66		640.614	2132.69
361.297	2172.94		515.605	1844.64		640.88	2136.47
361.387	2176.18		515.789	1848.61		641.147	2140.23
361.477	2179.39		515.972	1852.57		641.414	2143.97
361.567	2182.59		516.155	1856.52		641.681	2147.68
361.657	2185.78		516.339	1860.47		641.947	2151.38
361.747	2188.94		516.522	1864.4		642.214	2155.05
361.837	2192.09		516.706	1868.32		642.481	2158.71
361.927	2195.23		516.889	1872.24		642.748	2162.34
362.017	2198.34		517.072	1876.15		643.014	2165.95
362.107	2201.44		517.256	1880.04		643.281	2169.54
362.197	2204.52		517.439	1883.93		643.548	2173.11
362.287	2207.59		517.623	1887.81		643.815	2176.66
362.377	2210.63		517.806	1891.67		644.081	2180.18
362.467	2213.66		517.989	1895.53		644.348	2183.68
362.558	2216.68		518.173	1899.38		644.615	2187.17
362.648	2219.67		518.356	1903.22		644.882	2190.63
362.738	2222.65		518.54	1907.05		645.148	2194.07
362.828	2225.61		518.723	1910.87		645.415	2197.48
362.918	2228.55		518.906	1914.68		645.682	2200.88
363.008	2231.48		519.09	1918.48		645.949	2204.25
363.098	2234.39		519.273	1922.26		646.215	2207.6
363.188	2237.28		519.456	1926.04		646.482	2210.93
363.278	2240.15		519.64	1929.81		646.749	2214.24
363.368	2243		519.823	1933.57		647.016	2217.53
363.458	2245.84		520.007	1937.32		647.282	2220.79
363.548	2248.66		520.19	1941.06		647.549	2224.03
363.638	2251.46		520.373	1944.78		647.816	2227.25
363.728	2254.25		520.557	1948.5		648.083	2230.45
363.818	2257.01		520.74	1952.21		648.349	2233.63
363.908	2259.76		520.924	1955.9		648.616	2236.78
363.998	2262.49		521.107	1959.59		648.883	2239.91
364.088	2265.2		521.29	1963.26		649.15	2243.02
364.178	2267.89		521.474	1966.92		649.416	2246.1
364.268	2270.57		521.657	1970.58		649.683	2249.17
364.358	2273.22		521.841	1974.22		649.95	2252.21
364.448	2275.86		522.024	1977.85		650.217	2255.23
364.538	2278.48		522.207	1981.47		650.483	2258.22
364.628	2281.08		522.391	1985.08		650.75	2261.2
364.718	2283.66		522.574	1988.68		651.017	2264.15
364.808	2286.23		522.758	1992.26		651.284	2267.08
364.898	2288.78		522.941	1995.84		651.551	2269.98
364.988	2291.3		523.124	1999.4		651.817	2272.87
365.078	2293.81		523.308	2002.96		652.084	2275.73
365.168	2296.3		523.491	2006.5		652.351	2278.57
365.258	2298.77		523.675	2010.03		652.618	2281.38
365.348	2301.23		523.858	2013.55		652.884	2284.17
365.438	2303.66		524.041	2017.05		653.151	2286.94
365.529	2306.08		524.225	2020.55		653.418	2289.69
365.619	2308.48		524.408	2024.03		653.685	2292.42
365.709	2310.85		524.592	2027.51		653.951	2295.12
365.799	2313.21		524.775	2030.97		654.218	2297.8
365.889	2315.55		524.958	2034.41		654.485	2300.45
365.979	2317.88		525.142	2037.85		654.752	2303.09
366.069	2320.18		525.325	2041.28		655.018	2305.7
366.159	2322.46		525.509	2044.69		655.285	2308.28
366.249	2324.73		525.692	2048.09		655.552	2310.85
366.339	2326.97		525.875	2051.48		655.819	2313.39
366.429	2329.2		526.059	2054.86		656.085	2315.91
366.519	2331.41		526.242	2058.22		656.352	2318.4
366.609	2333.6		526.425	2061.58		656.619	2320.87
366.699	2335.77		526.609	2064.92		656.886	2323.32
366.789	2337.92		526.792	2068.25		657.152	2325.75
366.879	2340.05		526.976	2071.56		657.419	2328.15
366.969	2342.16		527.159	2074.87		657.686	2330.53
367.059	2344.25		527.342	2078.16		657.953	2332.89
367.149	2346.33		527.526	2081.44		658.219	2335.23
367.239	2348.38		527.709	2084.7		658.486	2337.54
367.329	2350.42		527.893	2087.96		658.753	2339.83
367.419	2352.43		528.076	2091.2		659.02	2342.09
367.509	2354.43		528.259	2094.43		659.286	2344.33
367.599	2356.41		528.443	2097.65		659.553	2346.55
367.689	2358.36		528.626	2100.85		659.82	2348.75
367.779	2360.3		528.81	2104.04		660.087	2350.92
367.869	2362.22		528.993	2107.22		660.353	2353.07
367.959	2364.12		529.176	2110.38		660.62	2355.2
368.049	2366		529.36	2113.54		660.887	2357.31
368.139	2367.86		529.543	2116.68		661.154	2359.39
368.229	2369.7		529.727	2119.8		661.42	2361.44
368.319	2371.52		529.91	2122.92		661.687	2363.48
368.409	2373.32		530.093	2126.02		661.954	2365.49
368.5	2375.11		530.277	2129.11		662.221	2367.48
368.59	2376.87		530.46	2132.18		662.487	2369.45
368.68	2378.61		530.644	2135.24		662.754	2371.39
368.77	2380.34		530.827	2138.29		663.021	2373.31
368.86	2382.04		531.01	2141.32		663.288	2375.21
368.95	2383.72		531.194	2144.35		663.555	2377.08
369.04	2385.39		531.377	2147.35		663.821	2378.93
369.13	2387.03		531.561	2150.35		664.088	2380.76
369.22	2388.66		531.744	2153.33		664.355	2382.56
369.31	2390.27		531.927	2156.3		664.622	2384.35
369.4	2391.85		532.111	2159.26		664.888	2386.1
369.49	2393.42		532.294	2162.2		665.155	2387.84
369.58	2394.97		532.477	2165.13		665.422	2389.55
369.67	2396.49		532.661	2168.04		665.689	2391.25
369.76	2398		532.844	2170.94		665.955	2392.91
369.85	2399.49		533.028	2173.83		666.222	2394.56
369.94	2400.95		533.211	2176.7		666.489	2396.18
370.03	2402.4		533.394	2179.56		666.756	2397.78
370.12	2403.83		533.578	2182.41		667.022	2399.35
370.21	2405.24		533.761	2185.24		667.289	2400.91
370.3	2406.63		533.945	2188.06		667.556	2402.44
370.39	2408		534.128	2190.86		667.823	2403.95
370.48	2409.35		534.311	2193.66		668.089	2405.43
370.57	2410.68		534.495	2196.43		668.356	2406.89
370.66	2411.98		534.678	2199.2		668.623	2408.33
370.75	2413.27		534.862	2201.94		668.89	2409.75
370.84	2414.54		535.045	2204.68		669.156	2411.15
370.93	2415.79		535.228	2207.4		669.423	2412.52
371.02	2417.02		535.412	2210.11		669.69	2413.87
371.11	2418.24		535.595	2212.8		669.957	2415.19
371.2	2419.43		535.779	2215.48		670.223	2416.5
371.29	2420.6		535.962	2218.15		670.49	2417.78
371.38	2421.75		536.145	2220.8		670.757	2419.04
371.47	2422.88		536.329	2223.43		671.024	2420.28
371.561	2423.99		536.512	2226.06		671.29	2421.49
371.651	2425.08		536.696	2228.67		671.557	2422.68
371.741	2426.15		536.879	2231.26		671.824	2423.85
371.831	2427.21		537.062	2233.84		672.091	2425
371.921	2428.24		537.246	2236.4		672.357	2426.12
372.011	2429.25		537.429	2238.96		672.624	2427.23
372.101	2430.24		537.613	2241.49		672.891	2428.31
372.191	2431.22		537.796	2244.01		673.158	2429.37
372.281	2432.17		537.979	2246.52		673.424	2430.4
372.371	2433.1		538.163	2249.02		673.691	2431.42
372.461	2434.02		538.346	2251.5		673.958	2432.41
372.551	2434.91		538.53	2253.96		674.225	2433.38
372.641	2435.79		538.713	2256.41		674.491	2434.33
372.731	2436.64		538.896	2258.85		674.758	2435.25
372.821	2437.47		539.08	2261.27		675.025	2436.16
372.911	2438.29		539.263	2263.67		675.292	2437.04
373.001	2439.08		539.446	2266.07		675.559	2437.9
373.091	2439.86		539.63	2268.44		675.825	2438.74
373.181	2440.62		539.813	2270.8		676.092	2439.55
373.271	2441.35		539.997	2273.15		676.359	2440.35
373.361	2442.07		540.18	2275.49		676.626	2441.12
373.451	2442.76		540.363	2277.8		676.892	2441.87
373.541	2443.44		540.547	2280.11		677.159	2442.6
373.631	2444.1		540.73	2282.4		677.426	2443.31
373.721	2444.74		540.914	2284.67		677.693	2444
373.811	2445.35		541.097	2286.93		677.959	2444.66
373.901	2445.95		541.28	2289.18		678.226	2445.3
373.991	2446.53		541.464	2291.41		678.493	2445.93
374.081	2447.09		541.647	2293.62		678.76	2446.53
374.171	2447.63		541.831	2295.82		679.026	2447.11
374.261	2448.15		542.014	2298.01		679.293	2447.67
374.351	2448.65		542.197	2300.18		679.56	2448.2
374.441	2449.13		542.381	2302.33		679.827	2448.72
374.532	2449.59		542.564	2304.47		680.093	2449.21
374.622	2450.04		542.748	2306.6		680.36	2449.69
374.712	2450.46		542.931	2308.71		680.627	2450.14
374.802	2450.86		543.114	2310.8		680.894	2450.57
374.892	2451.25		543.298	2312.89		681.16	2450.98
374.982	2451.61		543.481	2314.95		681.427	2451.37
375.072	2451.96		543.665	2317		681.694	2451.74
375.162	2452.28		543.848	2319.04		681.961	2452.09
375.252	2452.59		544.031	2321.06		682.227	2452.42
375.342	2452.87		544.215	2323.06		682.494	2452.72
375.432	2453.14		544.398	2325.05		682.761	2453.01
375.522	2453.39		544.582	2327.03		683.028	2453.27
375.612	2453.62		544.765	2328.99		683.294	2453.52
375.702	2453.83		544.948	2330.94		683.561	2453.74
375.792	2454.02		545.132	2332.87		683.828	2453.95
375.882	2454.19		545.315	2334.78		684.095	2454.13
375.972	2454.34		545.499	2336.68		684.361	2454.29
376.062	2454.48		545.682	2338.57		684.628	2454.44
376.152	2454.59		545.865	2340.44		684.895	2454.56
376.242	2454.69		546.049	2342.29		685.162	2454.66
376.332	2454.76		546.232	2344.13		685.428	2454.74
376.422	2454.82		546.415	2345.95		685.695	2454.81
376.512	2454.86		546.599	2347.76		685.962	2454.85
376.602	2454.87		546.782	2349.56		686.229	2454.87
376.692	2454.87		546.966	2351.33		686.495	2454.87
376.782	2454.85		547.149	2353.1		686.762	2454.86
376.872	2454.82		547.332	2354.85		687.029	2454.82
376.962	2454.76		547.516	2356.58		687.296	2454.76
377.052	2454.68		547.699	2358.3		687.563	2454.69
377.142	2454.59		547.883	2360		687.829	2454.59
377.232	2454.47		548.066	2361.69		688.096	2454.48
377.322	2454.34		548.249	2363.36		688.363	2454.34
377.412	2454.19		548.433	2365.01		688.63	2454.19
377.502	2454.02		548.616	2366.66		688.896	2454.01
377.593	2453.83		548.8	2368.28		689.163	2453.82
377.683	2453.63		548.983	2369.89		689.43	2453.61
377.773	2453.4		549.166	2371.49		689.697	2453.38
377.863	2453.16		549.35	2373.07		689.963	2453.13
377.953	2452.89		549.533	2374.63		690.23	2452.86
378.043	2452.61		549.717	2376.18		690.497	2452.57
378.133	2452.31		549.9	2377.72		690.764	2452.26
378.223	2451.99		550.083	2379.24		691.03	2451.94
378.313	2451.66		550.267	2380.74		691.297	2451.59
378.403	2451.3		550.45	2382.23		691.564	2451.23
378.493	2450.93		550.634	2383.7		691.831	2450.85
378.583	2450.53		550.817	2385.16		692.097	2450.45
378.673	2450.12		551	2386.6		692.364	2450.03
378.763	2449.7		551.184	2388.03		692.631	2449.59
378.853	2449.25		551.367	2389.44		692.898	2449.14
378.943	2448.78		551.551	2390.84		693.164	2448.66
379.033	2448.3		551.734	2392.22		693.431	2448.17
379.123	2447.8		551.917	2393.59		693.698	2447.66
379.213	2447.28		552.101	2394.94		693.965	2447.13
379.303	2446.74		552.284	2396.27		694.231	2446.58
379.393	2446.19		552.467	2397.59		694.498	2446.02
379.483	2445.62		552.651	2398.9		694.765	2445.44
379.573	2445.02		552.834	2400.19		695.032	2444.83
379.663	2444.42		553.018	2401.46		695.298	2444.22
379.753	2443.79		553.201	2402.72		695.565	2443.58
379.843	2443.14		553.384	2403.96		695.832	2442.93
379.933	2442.48		553.568	2405.19		696.099	2442.26
380.023	2441.8		553.751	2406.41		696.365	2441.57
380.113	2441.1		553.935	2407.6		696.632	2440.86
380.203	2440.39		554.118	2408.79		696.899	2440.14
380.293	2439.66		554.301	2409.95		697.166	2439.4
380.383	2438.9		554.485	2411.11		697.432	2438.64
380.473	2438.14		554.668	2412.24		697.699	2437.86
380.564	2437.35		554.852	2413.37		697.966	2437.07
380.654	2436.55		555.035	2414.47		698.233	2436.26
380.744	2435.73		555.218	2415.56		698.5	2435.44
380.834	2434.89		555.402	2416.64		698.766	2434.59
380.924	2434.03		555.585	2417.7		699.033	2433.73
381.014	2433.16		555.769	2418.75		699.3	2432.86
381.104	2432.27		555.952	2419.78		699.567	2431.96
381.194	2431.37		556.135	2420.79		699.833	2431.05
381.284	2430.44		556.319	2421.79		700.1	2430.13
381.374	2429.5		556.502	2422.78		700.367	2429.18
381.464	2428.54		556.686	2423.75		700.634	2428.22
381.554	2427.57		556.869	2424.7		700.9	2427.25
381.644	2426.58		557.052	2425.64		701.167	2426.26
381.734	2425.57		557.236	2426.56		701.434	2425.25
381.824	2424.54		557.419	2427.47		701.701	2424.22
381.914	2423.5		557.603	2428.37		701.967	2423.18
382.004	2422.44		557.786	2429.25		702.234	2422.13
382.094	2421.37		557.969	2430.11		702.501	2421.06
382.184	2420.27		558.153	2430.96		702.768	2419.97
382.274	2419.16		558.336	2431.79		703.034	2418.87
382.364	2418.04		558.52	2432.61		703.301	2417.75
382.454	2416.9		558.703	2433.42		703.568	2416.61
382.544	2415.74		558.886	2434.2		703.835	2415.46
382.634	2414.56		559.07	2434.98		704.101	2414.3
382.724	2413.37		559.253	2435.74		704.368	2413.11
382.814	2412.16		559.436	2436.48		704.635	2411.92
382.904	2410.94		559.62	2437.21		704.902	2410.71
382.994	2409.7		559.803	2437.92		705.168	2409.48
383.084	2408.44		559.987	2438.62		705.435	2408.24
383.174	2407.17		560.17	2439.3		705.702	2406.98
383.264	2405.88		560.353	2439.97		705.969	2405.71
383.354	2404.58		560.537	2440.62		706.235	2404.42
383.444	2403.26		560.72	2441.26		706.502	2403.12
383.535	2401.92		560.904	2441.89		706.769	2401.81
383.625	2400.57		561.087	2442.5		707.036	2400.48
383.715	2399.2		561.27	2443.09		707.302	2399.13
383.805	2397.81		561.454	2443.67		707.569	2397.77
383.895	2396.41		561.637	2444.23		707.836	2396.4
383.985	2395		561.821	2444.78		708.103	2395.01
384.075	2393.57		562.004	2445.32		708.369	2393.61
384.165	2392.12		562.187	2445.84		708.636	2392.19
384.255	2390.66		562.371	2446.34		708.903	2390.76
384.345	2389.18		562.554	2446.83		709.17	2389.32
384.435	2387.69		562.738	2447.31		709.436	2387.86
384.525	2386.18		562.921	2447.77		709.703	2386.39
384.615	2384.66		563.104	2448.22		709.97	2384.9
384.705	2383.12		563.288	2448.65		710.237	2383.4
384.795	2381.56		563.471	2449.07		710.504	2381.89
384.885	2379.99		563.655	2449.47		710.77	2380.36
384.975	2378.41		563.838	2449.86		711.037	2378.82
385.065	2376.81		564.021	2450.23		711.304	2377.26
385.155	2375.2		564.205	2450.59		711.571	2375.7
385.245	2373.57		564.388	2450.93		711.837	2374.12
385.335	2371.92		564.572	2451.26		712.104	2372.52
385.425	2370.26		564.755	2451.58		712.371	2370.91
385.515	2368.59		564.938	2451.88		712.638	2369.29
385.605	2366.9		565.122	2452.16		712.904	2367.66
385.695	2365.2		565.305	2452.43		713.171	2366.02
385.785	2363.48		565.489	2452.69		713.438	2364.36
385.875	2361.75		565.672	2452.93		713.705	2362.69
385.965	2360		565.855	2453.16		713.971	2361
386.055	2358.24		566.039	2453.38		714.238	2359.3
386.145	2356.47		566.222	2453.58		714.505	2357.6
386.235	2354.68		566.405	2453.76		714.772	2355.87
386.325	2352.87		566.589	2453.93		715.038	2354.14
386.415	2351.06		566.772	2454.09		715.305	2352.39
386.505	2349.22		566.956	2454.23		715.572	2350.63
386.596	2347.38		567.139	2454.36		715.839	2348.86
386.686	2345.52		567.322	2454.47		716.105	2347.08
386.776	2343.64		567.506	2454.57		716.372	2345.29
386.866	2341.76		567.689	2454.66		716.639	2343.48
386.956	2339.85		567.873	2454.73		716.906	2341.66
387.046	2337.94		568.056	2454.79		717.172	2339.83
387.136	2336.01		568.239	2454.83		717.439	2337.99
387.226	2334.07		568.423	2454.86		717.706	2336.14
387.316	2332.11		568.606	2454.87		717.973	2334.27
387.406	2330.14		568.79	2454.87		718.239	2332.39
387.496	2328.16		568.973	2454.86		718.506	2330.51
387.586	2326.16		569.156	2454.83		718.773	2328.61
387.676	2324.15		569.34	2454.79		719.04	2326.7
387.766	2322.12		569.523	2454.74		719.306	2324.77
387.856	2320.09		569.707	2454.67		719.573	2322.84
387.946	2318.04		569.89	2454.59		719.84	2320.9
388.036	2315.97		570.073	2454.49		720.107	2318.94
388.126	2313.9		570.257	2454.38		720.373	2316.98
388.216	2311.81		570.44	2454.26		720.64	2315
388.306	2309.71		570.624	2454.12		720.907	2313.01
388.396	2307.59		570.807	2453.97		721.174	2311.02
388.486	2305.46		570.99	2453.8		721.44	2309.01
388.576	2303.32		571.174	2453.62		721.707	2306.99
388.666	2301.17		571.357	2453.43		721.974	2304.96
388.756	2299		571.541	2453.22		722.241	2302.92
388.846	2296.82		571.724	2453		722.508	2300.87
388.936	2294.63		571.907	2452.77		722.774	2298.81
389.026	2292.43		572.091	2452.52		723.041	2296.74
389.116	2290.21		572.274	2452.26		723.308	2294.66
389.206	2287.98		572.457	2451.99		723.575	2292.57
389.296	2285.74		572.641	2451.7		723.841	2290.47
389.386	2283.49		572.824	2451.4		724.108	2288.36
389.476	2281.22		573.008	2451.08		724.375	2286.24
389.567	2278.95		573.191	2450.75		724.642	2284.11
389.657	2276.66		573.374	2450.41		724.908	2281.97
389.747	2274.36		573.558	2450.06		725.175	2279.82
389.837	2272.04		573.741	2449.69		725.442	2277.67
389.927	2269.72		573.925	2449.31		725.709	2275.5
390.017	2267.38		574.108	2448.91		725.975	2273.32
390.107	2265.03		574.291	2448.51		726.242	2271.14
390.197	2262.67		574.475	2448.09		726.509	2268.94
390.287	2260.3		574.658	2447.65		726.776	2266.74
390.377	2257.92		574.842	2447.21		727.042	2264.52
390.467	2255.52		575.025	2446.75		727.309	2262.3
390.557	2253.12		575.208	2446.27		727.576	2260.07
390.647	2250.7		575.392	2445.79		727.843	2257.83
390.737	2248.27		575.575	2445.29		728.109	2255.58
390.827	2245.83		575.759	2444.78		728.376	2253.32
390.917	2243.38		575.942	2444.25		728.643	2251.06
391.007	2240.91		576.125	2443.71		728.91	2248.78
391.097	2238.44		576.309	2443.16		729.176	2246.5
391.187	2235.96		576.492	2442.6		729.443	2244.21
391.277	2233.46		576.676	2442.02		729.71	2241.91
391.367	2230.95		576.859	2441.43		729.977	2239.6
391.457	2228.44		577.042	2440.83		730.243	2237.28
391.547	2225.91		577.226	2440.22		730.51	2234.96
391.637	2223.37		577.409	2439.59		730.777	2232.62
391.727	2220.82		577.593	2438.95		731.044	2230.28
391.817	2218.26		577.776	2438.3		731.31	2227.94
391.907	2215.69		577.959	2437.63		731.577	2225.58
391.997	2213.11		578.143	2436.95		731.844	2223.22
392.087	2210.52		578.326	2436.26		732.111	2220.84
392.177	2207.92		578.51	2435.56		732.377	2218.46
392.267	2205.31		578.693	2434.85		732.644	2216.08
392.357	2202.69		578.876	2434.12		732.911	2213.68
392.447	2200.05		579.06	2433.38		733.178	2211.28
392.538	2197.41		579.243	2432.63		733.444	2208.87
392.628	2194.76		579.426	2431.86		733.711	2206.46
392.718	2192.1		579.61	2431.09		733.978	2204.03
392.808	2189.43		579.793	2430.3		734.245	2201.6
392.898	2186.75		579.977	2429.5		734.511	2199.16
392.988	2184.05		580.16	2428.68		734.778	2196.72
393.078	2181.35		580.343	2427.86		735.045	2194.26
393.168	2178.64		580.527	2427.02		735.312	2191.81
393.258	2175.92		580.71	2426.17		735.579	2189.34
393.348	2173.19		580.894	2425.31		735.845	2186.87
393.438	2170.45		581.077	2424.44		736.112	2184.39
393.528	2167.71		581.26	2423.55		736.379	2181.9
393.618	2164.95		581.444	2422.65		736.646	2179.41
393.708	2162.18		581.627	2421.74		736.912	2176.91
393.798	2159.41		581.811	2420.82		737.179	2174.41
393.888	2156.62		581.994	2419.89		737.446	2171.89
393.978	2153.83		582.177	2418.94		737.713	2169.38
394.068	2151.02		582.361	2417.99		737.979	2166.85
394.158	2148.21		582.544	2417.02		738.246	2164.32
394.248	2145.39		582.728	2416.04		738.513	2161.78
394.338	2142.56		582.911	2415.05		738.78	2159.24
394.428	2139.72		583.094	2414.05		739.046	2156.69
394.518	2136.88		583.278	2413.03		739.313	2154.14
394.608	2134.02		583.461	2412		739.58	2151.58
394.698	2131.16		583.645	2410.97		739.847	2149.01
394.788	2128.28		583.828	2409.92		740.113	2146.44
394.878	2125.4		584.011	2408.86		740.38	2143.86
394.968	2122.51		584.195	2407.79		740.647	2141.28
395.058	2119.62		584.378	2406.7		740.914	2138.69
395.148	2116.71		584.562	2405.61		741.18	2136.1
395.238	2113.8		584.745	2404.5		741.447	2133.5
395.328	2110.87		584.928	2403.39		741.714	2130.89
395.418	2107.94		585.112	2402.26		741.981	2128.28
395.509	2105		585.295	2401.12		742.247	2125.67
395.599	2102.06		585.478	2399.97		742.514	2123.05
395.689	2099.1		585.662	2398.81		742.781	2120.42
395.779	2096.14		585.845	2397.63		743.048	2117.79
395.869	2093.17		586.029	2396.45		743.314	2115.16
395.959	2090.2		586.212	2395.26		743.581	2112.51
396.049	2087.21		586.395	2394.05		743.848	2109.87
396.139	2084.22		586.579	2392.83		744.115	2107.22
396.229	2081.22		586.762	2391.61		744.381	2104.56
396.319	2078.21		586.946	2390.37		744.648	2101.9
396.409	2075.2		587.129	2389.12		744.915	2099.24
396.499	2072.17		587.312	2387.86		745.182	2096.57
396.589	2069.15		587.496	2386.59		745.448	2093.9
396.679	2066.11		587.679	2385.31		745.715	2091.22
396.769	2063.07		587.863	2384.02		745.982	2088.54
396.859	2060.01		588.046	2382.72		746.249	2085.85
396.949	2056.96		588.229	2381.4		746.516	2083.16
397.039	2053.89		588.413	2380.08		746.782	2080.47
397.129	2050.82		588.596	2378.75		747.049	2077.77
397.219	2047.74		588.78	2377.4		747.316	2075.06
397.309	2044.66		588.963	2376.05		747.583	2072.36
397.399	2041.57		589.146	2374.68		747.849	2069.65
397.489	2038.47		589.33	2373.31		748.116	2066.93
397.579	2035.36		589.513	2371.92		748.383	2064.21
397.669	2032.25		589.697	2370.53		748.65	2061.49
397.759	2029.13		589.88	2369.12		748.916	2058.76
397.849	2026.01		590.063	2367.71		749.183	2056.03
397.939	2022.88		590.247	2366.28		749.45	2053.3
398.029	2019.74		590.43	2364.84		749.717	2050.56
398.119	2016.6		590.614	2363.4		749.983	2047.82
398.209	2013.45		590.797	2361.94		750.25	2045.08
398.299	2010.29		590.98	2360.48		750.517	2042.33
398.389	2007.13		591.164	2359		750.784	2039.58
398.479	2003.97		591.347	2357.51		751.05	2036.82
398.57	2000.79		591.531	2356.02		751.317	2034.07
398.66	1997.61		591.714	2354.51		751.584	2031.31
398.75	1994.43		591.897	2353		751.851	2028.54
398.84	1991.24		592.081	2351.47		752.117	2025.77
398.93	1988.04		592.264	2349.94		752.384	2023
399.02	1984.84		592.447	2348.39		752.651	2020.23
399.11	1981.63		592.631	2346.84		752.918	2017.45
399.2	1978.42		592.814	2345.28		753.184	2014.68
399.29	1975.2		592.998	2343.7		753.451	2011.89
399.38	1971.98		593.181	2342.12		753.718	2009.11
399.47	1968.75		593.364	2340.53		753.985	2006.32
399.56	1965.52		593.548	2338.93		754.251	2003.53
399.65	1962.28		593.731	2337.32		754.518	2000.74
399.74	1959.03		593.915	2335.7		754.785	1997.95
399.83	1955.78		594.098	2334.07		755.052	1995.15
399.92	1952.53		594.281	2332.43		755.318	1992.35
400.01	1949.27		594.465	2330.78		755.585	1989.55
400.1	1946		594.648	2329.12		755.852	1986.74
400.19	1942.73		594.832	2327.46		756.119	1983.93
400.28	1939.46		595.015	2325.78		756.385	1981.12
400.37	1936.18		595.198	2324.1		756.652	1978.31
400.46	1932.9		595.382	2322.4		756.919	1975.5
400.55	1929.61		595.565	2320.7		757.186	1972.68
400.64	1926.32		595.749	2318.99		757.452	1969.87
400.73	1923.02		595.932	2317.27		757.719	1967.05
400.82	1919.72		596.115	2315.54		757.986	1964.22
400.91	1916.41		596.299	2313.8		758.253	1961.4
401	1913.1		596.482	2312.06		758.52	1958.58
401.09	1909.79		596.666	2310.3		758.786	1955.75
401.18	1906.47		596.849	2308.54		759.053	1952.92
401.27	1903.14		597.032	2306.77		759.32	1950.09
401.36	1899.82		597.216	2304.99		759.587	1947.26
401.45	1896.48		597.399	2303.2		759.853	1944.42
401.541	1893.15		597.583	2301.4		760.12	1941.59
401.631	1889.81		597.766	2299.59		760.387	1938.75
401.721	1886.47		597.949	2297.78		760.654	1935.91
401.811	1883.12		598.133	2295.95		760.92	1933.07
401.901	1879.77		598.316	2294.12		761.187	1930.23
401.991	1876.41		598.5	2292.28		761.454	1927.38
402.081	1873.06		598.683	2290.43		761.721	1924.54
402.171	1869.69		598.866	2288.57		761.987	1921.69
402.261	1866.33		599.05	2286.71		762.254	1918.85
402.351	1862.96		599.233	2284.84		762.521	1916
402.441	1859.59		599.416	2282.96		762.788	1913.15
402.531	1856.21		599.6	2281.07		763.054	1910.3
402.621	1852.83		599.783	2279.17		763.321	1907.45
402.711	1849.45		599.967	2277.26		763.588	1904.6
402.801	1846.07		600.15	2275.35		763.855	1901.74
402.891	1842.68		600.333	2273.43		764.121	1898.89
402.981	1839.29		600.517	2271.5		764.388	1896.04
403.071	1835.89		600.7	2269.56		764.655	1893.18
403.161	1832.49		600.884	2267.62		764.922	1890.32
403.251	1829.09		601.067	2265.67		765.188	1887.47
403.341	1825.69		601.25	2263.71		765.455	1884.61
403.431	1822.28		601.434	2261.74		765.722	1881.75
403.521	1818.87		601.617	2259.76		765.989	1878.89
403.611	1815.46		601.801	2257.78		766.255	1876.03
403.701	1812.05		601.984	2255.79		766.522	1873.17
403.791	1808.63		602.167	2253.79		766.789	1870.31
403.881	1805.21		602.351	2251.78		767.056	1867.45
403.971	1801.79		602.534	2249.77		767.322	1864.59
404.061	1798.36		602.718	2247.75		767.589	1861.72
404.151	1794.93		602.901	2245.72		767.856	1858.86
404.241	1791.5		603.084	2243.69		768.123	1856
404.331	1788.07		603.268	2241.64		768.389	1853.14
404.421	1784.64		603.451	2239.59		768.656	1850.27
404.512	1781.2		603.635	2237.54		768.923	1847.41
404.602	1777.76		603.818	2235.47		769.19	1844.55
404.692	1774.32		604.001	2233.4		769.456	1841.68
404.782	1770.88		604.185	2231.32		769.723	1838.82
404.872	1767.43		604.368	2229.24		769.99	1835.96
404.962	1763.99		604.552	2227.15		770.257	1833.09
405.052	1760.54		604.735	2225.05		770.524	1830.23
405.142	1757.09		604.918	2222.94		770.79	1827.37
405.232	1753.63		605.102	2220.83		771.057	1824.5
405.322	1750.18		605.285	2218.71		771.324	1821.64
405.412	1746.72		605.468	2216.58		771.591	1818.78
405.502	1743.26		605.652	2214.45		771.857	1815.92
405.592	1739.81		605.835	2212.31		772.124	1813.05
405.682	1736.34		606.019	2210.16		772.391	1810.19
405.772	1732.88		606.202	2208.01		772.658	1807.33
405.862	1729.42		606.385	2205.85		772.924	1804.47
405.952	1725.95		606.569	2203.68		773.191	1801.61
406.042	1722.48		606.752	2201.51		773.458	1798.75
406.132	1719.02		606.936	2199.33		773.725	1795.89
406.222	1715.55		607.119	2197.14		773.991	1793.03
406.312	1712.08		607.302	2194.95		774.258	1790.17
406.402	1708.6		607.486	2192.75		774.525	1787.31
406.492	1705.13		607.669	2190.54		774.792	1784.45
406.582	1701.66		607.853	2188.33		775.058	1781.6
406.672	1698.18		608.036	2186.11		775.325	1778.74
406.762	1694.71		608.219	2183.89		775.592	1775.89
406.852	1691.23		608.403	2181.66		775.859	1773.03
406.942	1687.75		608.586	2179.42		776.125	1770.18
407.032	1684.27		608.77	2177.18		776.392	1767.32
407.122	1680.79		608.953	2174.93		776.659	1764.47
407.212	1677.31		609.136	2172.68		776.926	1761.62
407.302	1673.83		609.32	2170.42		777.192	1758.77
407.392	1670.35		609.503	2168.15		777.459	1755.92
407.482	1666.87		609.687	2165.88		777.726	1753.07
407.573	1663.38		609.87	2163.6		777.993	1750.23
407.663	1659.9		610.053	2161.31		778.259	1747.38
407.753	1656.42		610.237	2159.02		778.526	1744.54
407.843	1652.93		610.42	2156.73		778.793	1741.69
407.933	1649.45		610.604	2154.43		779.06	1738.85
408.023	1645.96		610.787	2152.12		779.326	1736.01
408.113	1642.47		610.97	2149.81		779.593	1733.17
408.203	1638.99		611.154	2147.49		779.86	1730.33
408.293	1635.5		611.337	2145.17		780.127	1727.49
408.383	1632.02		611.521	2142.84		780.393	1724.65
408.473	1628.53		611.704	2140.5		780.66	1721.82
408.563	1625.04		611.887	2138.16		780.927	1718.98
408.653	1621.56		612.071	2135.82		781.194	1716.15
408.743	1618.07		612.254	2133.46		781.46	1713.32
408.833	1614.58		612.437	2131.11		781.727	1710.49
408.923	1611.1		612.621	2128.75		781.994	1707.66
409.013	1607.61		612.804	2126.38		782.261	1704.84
409.103	1604.12		612.988	2124.01		782.528	1702.01
409.193	1600.64		613.171	2121.63		782.794	1699.19
409.283	1597.15		613.354	2119.25		783.061	1696.36
409.373	1593.67		613.538	2116.86		783.328	1693.54
409.463	1590.18		613.721	2114.47		783.595	1690.73
409.553	1586.7		613.905	2112.07		783.861	1687.91
409.643	1583.21		614.088	2109.67		784.128	1685.09
409.733	1579.73		614.271	2107.26		784.395	1682.28
409.823	1576.25		614.455	2104.85		784.662	1679.47
409.913	1572.76		614.638	2102.43		784.928	1676.66
410.003	1569.28		614.822	2100.01		785.195	1673.85
410.093	1565.8		615.005	2097.58		785.462	1671.04
410.183	1562.32		615.188	2095.15		785.729	1668.24
410.273	1558.84		615.372	2092.71		785.995	1665.43
410.363	1555.36		615.555	2090.27		786.262	1662.63
410.453	1551.88		615.739	2087.83		786.529	1659.83
410.544	1548.4		615.922	2085.38		786.796	1657.04
410.634	1544.93		616.105	2082.92		787.062	1654.24
410.724	1541.45		616.289	2080.46		787.329	1651.45
410.814	1537.97		616.472	2078		787.596	1648.66
410.904	1534.5		616.656	2075.53		787.863	1645.87
410.994	1531.03		616.839	2073.06		788.129	1643.08
411.084	1527.55		617.022	2070.58		788.396	1640.3
411.174	1524.08		617.206	2068.1		788.663	1637.52
411.264	1520.61		617.389	2065.61		788.93	1634.73
411.354	1517.14		617.573	2063.12		789.196	1631.96
411.444	1513.68		617.756	2060.63		789.463	1629.18
411.534	1510.21		617.939	2058.13		789.73	1626.41
411.624	1506.75		618.123	2055.63		789.997	1623.63
411.714	1503.28		618.306	2053.12		790.263	1620.86
411.804	1499.82		618.49	2050.61		790.53	1618.1
411.894	1496.36		618.673	2048.09		790.797	1615.33
411.984	1492.9		618.856	2045.57		791.064	1612.57
412.074	1489.44		619.04	2043.05		791.33	1609.81
412.164	1485.98		619.223	2040.52		791.597	1607.05
412.254	1482.53		619.406	2037.99		791.864	1604.3
412.344	1479.08		619.59	2035.46		792.131	1601.54
412.434	1475.62		619.773	2032.92		792.397	1598.79
412.524	1472.17		619.957	2030.38		792.664	1596.04
412.614	1468.73		620.14	2027.83		792.931	1593.3
412.704	1465.28		620.323	2025.28		793.198	1590.56
412.794	1461.83		620.507	2022.73		793.464	1587.81
412.884	1458.39		620.69	2020.17		793.731	1585.08
412.974	1454.95		620.874	2017.61		793.998	1582.34
413.064	1451.51		621.057	2015.04		794.265	1579.61
413.154	1448.07		621.24	2012.47		794.532	1576.88
413.244	1444.64		621.424	2009.9		794.798	1574.15
413.334	1441.2		621.607	2007.33		795.065	1571.42
413.424	1437.77		621.791	2004.75		795.332	1568.7
413.514	1434.34		621.974	2002.17		795.599	1565.98
413.605	1430.91		622.157	1999.58		795.865	1563.26
413.695	1427.49		622.341	1996.99		796.132	1560.55
413.785	1424.07		622.524	1994.4		796.399	1557.84
413.875	1420.64		622.708	1991.8		796.666	1555.13
413.965	1417.22		622.891	1989.2		796.932	1552.42
414.055	1413.81		623.074	1986.6		797.199	1549.72
414.145	1410.39		623.258	1984		797.466	1547.02
414.235	1406.98		623.441	1981.39		797.733	1544.32
414.325	1403.57		623.625	1978.78		797.999	1541.62
414.415	1400.16		623.808	1976.16		798.266	1538.93
414.505	1396.76		623.991	1973.54		798.533	1536.24
414.595	1393.36		624.175	1970.92		798.8	1533.55
414.685	1389.96		624.358	1968.3		799.066	1530.87
414.775	1386.56		624.542	1965.67		799.333	1528.19
414.865	1383.16		624.725	1963.04		799.6	1525.51
414.955	1379.77		624.908	1960.41		799.867	1522.84
415.045	1376.38		625.092	1957.77		800.133	1520.16
415.135	1372.99		625.275	1955.14		800.4	1517.5
415.225	1369.61		625.458	1952.49		800.667	1514.83
415.315	1366.22		625.642	1949.85		800.934	1512.17
415.405	1362.84		625.825	1947.2		801.2	1509.51
415.495	1359.47		626.009	1944.55		801.467	1506.85
415.585	1356.09		626.192	1941.9		801.734	1504.2
415.675	1352.72		626.375	1939.25		802.001	1501.54
415.765	1349.35		626.559	1936.59		802.267	1498.9
415.855	1345.99		626.742	1933.93		802.534	1496.25
415.945	1342.63		626.926	1931.27		802.801	1493.61
416.035	1339.27		627.109	1928.6		803.068	1490.97
416.125	1335.91		627.292	1925.94		803.334	1488.34
416.215	1332.55		627.476	1923.27		803.601	1485.7
416.305	1329.2		627.659	1920.6		803.868	1483.07
416.395	1325.85		627.843	1917.92		804.135	1480.45
416.486	1322.51		628.026	1915.24		804.401	1477.82
416.576	1319.17		628.209	1912.56		804.668	1475.21
416.666	1315.83		628.393	1909.88		804.935	1472.59
416.756	1312.49		628.576	1907.2		805.202	1469.98
416.846	1309.16		628.76	1904.51		805.468	1467.37
416.936	1305.83		628.943	1901.83		805.735	1464.76
417.026	1302.5		629.126	1899.14		806.002	1462.16
417.116	1299.18		629.31	1896.44		806.269	1459.55
417.206	1295.86		629.493	1893.75		806.536	1456.96
417.296	1292.55		629.677	1891.05		806.802	1454.36
417.386	1289.23		629.86	1888.35		807.069	1451.77
417.476	1285.92		630.043	1885.65		807.336	1449.19
417.566	1282.62		630.227	1882.95		807.603	1446.6
417.656	1279.31		630.41	1880.25		807.869	1444.02
417.746	1276.01		630.594	1877.54		808.136	1441.45
417.836	1272.72		630.777	1874.83		808.403	1438.87
417.926	1269.42		630.96	1872.12		808.67	1436.3
418.016	1266.13		631.144	1869.41		808.936	1433.73
418.106	1262.85		631.327	1866.7		809.203	1431.17
418.196	1259.57		631.51	1863.98		809.47	1428.61
418.286	1256.29		631.694	1861.26		809.737	1426.05
418.376	1253.01		631.877	1858.54		810.003	1423.5
418.466	1249.74		632.061	1855.82		810.27	1420.95
418.556	1246.47		632.244	1853.1		810.537	1418.4
418.646	1243.21		632.427	1850.38		810.804	1415.86
418.736	1239.95		632.611	1847.65		811.07	1413.32
418.826	1236.69		632.794	1844.93		811.337	1410.79
418.916	1233.44		632.978	1842.2		811.604	1408.25
419.006	1230.19		633.161	1839.47		811.871	1405.72
419.096	1226.94		633.344	1836.74		812.137	1403.2
419.186	1223.7		633.528	1834		812.404	1400.68
419.276	1220.46		633.711	1831.27		812.671	1398.16
419.366	1217.23		633.895	1828.53		812.938	1395.64
419.456	1214		634.078	1825.8		813.204	1393.13
419.547	1210.77		634.261	1823.06		813.471	1390.62
419.637	1207.55		634.445	1820.32		813.738	1388.12
419.727	1204.33		634.628	1817.58		814.005	1385.62
419.817	1201.12		634.812	1814.84		814.271	1383.12
419.907	1197.91		634.995	1812.09		814.538	1380.63
419.997	1194.7		635.178	1809.35		814.805	1378.14
420.087	1191.5		635.362	1806.6		815.072	1375.65
420.177	1188.3		635.545	1803.86		815.338	1373.17
420.267	1185.1		635.729	1801.11		815.605	1370.69
420.357	1181.91		635.912	1798.36		815.872	1368.21
420.447	1178.72		636.095	1795.61		816.139	1365.74
420.537	1175.54		636.279	1792.86		816.405	1363.27
420.627	1172.36		636.462	1790.11		816.672	1360.81
420.717	1169.19		636.646	1787.35		816.939	1358.35
420.807	1166.02		636.829	1784.6		817.206	1355.89
420.897	1162.85		637.012	1781.84		817.472	1353.44
420.987	1159.69		637.196	1779.09		817.739	1350.99
421.077	1156.53		637.379	1776.33		818.006	1348.54
421.167	1153.38		637.563	1773.58		818.273	1346.1
421.257	1150.23		637.746	1770.82		818.54	1343.66
421.347	1147.09		637.929	1768.06		818.806	1341.22
421.437	1143.95		638.113	1765.3		819.073	1338.79
421.527	1140.81		638.296	1762.54		819.34	1336.36
421.617	1137.68		638.479	1759.78		819.607	1333.94
421.707	1134.55		638.663	1757.02		819.873	1331.52
421.797	1131.43		638.846	1754.25		820.14	1329.1
421.887	1128.31		639.03	1751.49		820.407	1326.69
421.977	1125.2		639.213	1748.73		820.674	1324.28
422.067	1122.09		639.396	1745.96		820.94	1321.87
422.157	1118.98		639.58	1743.2		821.207	1319.47
422.247	1115.88		639.763	1740.43		821.474	1317.07
422.337	1112.78		639.947	1737.67		821.741	1314.68
422.427	1109.69		640.13	1734.9		822.007	1312.29
422.518	1106.6		640.313	1732.14		822.274	1309.9
422.608	1103.52		640.497	1729.37		822.541	1307.52
422.698	1100.44		640.68	1726.6		822.808	1305.14
422.788	1097.37		640.864	1723.84		823.074	1302.76
422.878	1094.3		641.047	1721.07		823.341	1300.39
422.968	1091.23		641.23	1718.3		823.608	1298.02
423.058	1088.17		641.414	1715.53		823.875	1295.66
423.148	1085.12		641.597	1712.76		824.141	1293.3
423.238	1082.07		641.781	1709.99		824.408	1290.94
423.328	1079.02		641.964	1707.22		824.675	1288.59
423.418	1075.98		642.147	1704.45		824.942	1286.24
423.508	1072.94		642.331	1701.69		825.208	1283.89
423.598	1069.91		642.514	1698.92		825.475	1281.55
423.688	1066.88		642.698	1696.15		825.742	1279.21
423.778	1063.86		642.881	1693.38		826.009	1276.88
423.868	1060.84		643.064	1690.61		826.275	1274.55
423.958	1057.83		643.248	1687.84		826.542	1272.22
424.048	1054.82		643.431	1685.07		826.809	1269.9
424.138	1051.82		643.615	1682.3		827.076	1267.58
424.228	1048.82		643.798	1679.53		827.342	1265.27
424.318	1045.82		643.981	1676.76		827.609	1262.96
424.408	1042.83		644.165	1673.99		827.876	1260.65
424.498	1039.85		644.348	1671.22		828.143	1258.35
424.588	1036.87		644.532	1668.45		828.409	1256.05
424.678	1033.89		644.715	1665.68		828.676	1253.75
424.768	1030.92		644.898	1662.91		828.943	1251.46
424.858	1027.96		645.082	1660.14		829.21	1249.17
424.948	1025		645.265	1657.37		829.476	1246.89
425.038	1022.04		645.448	1654.6		829.743	1244.61
425.128	1019.09		645.632	1651.84		830.01	1242.33
425.218	1016.15		645.815	1649.07		830.277	1240.06
425.308	1013.21		645.999	1646.3		830.544	1237.79
425.398	1010.27		646.182	1643.53		830.81	1235.53
425.488	1007.34		646.365	1640.77		831.077	1233.26
425.579	1004.41		646.549	1638		831.344	1231.01
425.669	1001.49		646.732	1635.23		831.611	1228.75
425.759	998.579		646.916	1632.47		831.877	1226.5
425.849	995.668		647.099	1629.7		832.144	1224.26
425.939	992.762		647.282	1626.94		832.411	1222.02
426.029	989.861		647.466	1624.17		832.678	1219.78
426.119	986.966		647.649	1621.41		832.944	1217.55
426.209	984.075		647.833	1618.65		833.211	1215.32
426.299	981.19		648.016	1615.88		833.478	1213.09
426.389	978.309		648.199	1613.12		833.745	1210.87
426.479	975.434		648.383	1610.36		834.011	1208.65
426.569	972.564		648.566	1607.6		834.278	1206.43
426.659	969.698		648.75	1604.84		834.545	1204.22
426.749	966.838		648.933	1602.08		834.812	1202.02
426.839	963.983		649.116	1599.32		835.078	1199.81
426.929	961.134		649.3	1596.56		835.345	1197.61
427.019	958.289		649.483	1593.81		835.612	1195.42
427.109	955.449		649.667	1591.05		835.879	1193.23
427.199	952.615		649.85	1588.29		836.145	1191.04
427.289	949.786		650.033	1585.54		836.412	1188.86
427.379	946.962		650.217	1582.78		836.679	1186.68
427.469	944.143		650.4	1580.03		836.946	1184.5
427.559	941.329		650.584	1577.28		837.212	1182.33
427.649	938.521		650.767	1574.52		837.479	1180.16
427.739	935.717		650.95	1571.77		837.746	1178
427.829	932.919		651.134	1569.02		838.013	1175.84
427.919	930.127		651.317	1566.27		838.279	1173.68
428.009	927.339		651.5	1563.53		838.546	1171.53
428.099	924.557		651.684	1560.78		838.813	1169.38
428.189	921.78		651.867	1558.03		839.08	1167.23
428.279	919.008		652.051	1555.29		839.346	1165.09
428.369	916.241		652.234	1552.54		839.613	1162.96
428.459	913.48		652.417	1549.8		839.88	1160.82
428.55	910.724		652.601	1547.06		840.147	1158.69
428.64	907.973		652.784	1544.32		840.413	1156.57
428.73	905.228		652.968	1541.58		840.68	1154.45
428.82	902.487		653.151	1538.84		840.947	1152.33
428.91	899.753		653.334	1536.1		841.214	1150.21
429	897.023		653.518	1533.36		841.48	1148.1
429.09	894.299		653.701	1530.63		841.747	1146
429.18	891.58		653.885	1527.89		842.014	1143.9
429.27	888.866		654.068	1525.16		842.281	1141.8
429.36	886.158		654.251	1522.43		842.548	1139.7
429.45	883.455		654.435	1519.7		842.814	1137.61
429.54	880.758		654.618	1516.97		843.081	1135.52
429.63	878.065		654.802	1514.24		843.348	1133.44
429.72	875.379		654.985	1511.51		843.615	1131.36
429.81	872.697		655.168	1508.79		843.881	1129.29
429.9	870.021		655.352	1506.06		844.148	1127.22
429.99	867.35		655.535	1503.34		844.415	1125.15
430.08	864.685		655.719	1500.62		844.682	1123.08
430.17	862.025		655.902	1497.9		844.948	1121.02
430.26	859.37		656.085	1495.18		845.215	1118.97
430.35	856.721		656.269	1492.46		845.482	1116.92
430.44	854.077		656.452	1489.75		845.749	1114.87
430.53	851.439		656.636	1487.03		846.015	1112.82
430.62	848.806		656.819	1484.32		846.282	1110.78
430.71	846.178		657.002	1481.61		846.549	1108.74
430.8	843.556		657.186	1478.9		846.816	1106.71
430.89	840.94		657.369	1476.19		847.082	1104.68
430.98	838.328		657.553	1473.48		847.349	1102.66
431.07	835.722		657.736	1470.78		847.616	1100.63
431.16	833.122		657.919	1468.07		847.883	1098.62
431.25	830.527		658.103	1465.37		848.149	1096.6
431.34	827.937		658.286	1462.67		848.416	1094.59
431.43	825.353		658.469	1459.97		848.683	1092.58
431.521	822.775		658.653	1457.28		848.95	1090.58
431.611	820.201		658.836	1454.58		849.216	1088.58
431.701	817.634		659.02	1451.89		849.483	1086.59
431.791	815.071		659.203	1449.19		849.75	1084.6
431.881	812.515		659.386	1446.5		850.017	1082.61
431.971	809.963		659.57	1443.81		850.283	1080.63
432.061	807.417		659.753	1441.13		850.55	1078.65
432.151	804.877		659.937	1438.44		850.817	1076.67
432.241	802.342		660.12	1435.76		851.084	1074.7
432.331	799.812		660.303	1433.08		851.35	1072.73
432.421	797.288		660.487	1430.4		851.617	1070.76
432.511	794.77		660.67	1427.72		851.884	1068.8
432.601	792.257		660.854	1425.04		852.151	1066.84
432.691	789.749		661.037	1422.37		852.417	1064.89
432.781	787.247		661.22	1419.69		852.684	1062.94
432.871	784.75		661.404	1417.02		852.951	1060.99
432.961	782.259		661.587	1414.35		853.218	1059.05
433.051	779.774		661.771	1411.69		853.484	1057.11
433.141	777.294		661.954	1409.02		853.751	1055.18
433.231	774.819		662.137	1406.36		854.018	1053.25
433.321	772.35		662.321	1403.7		854.285	1051.32
433.411	769.886		662.504	1401.04		854.552	1049.4
433.501	767.428		662.688	1398.38		854.818	1047.48
433.591	764.975		662.871	1395.72		855.085	1045.56
433.681	762.528		663.054	1393.07		855.352	1043.65
433.771	760.086		663.238	1390.42		855.619	1041.74
433.861	757.65		663.421	1387.77		855.885	1039.83
433.951	755.22		663.605	1385.12		856.152	1037.93
434.041	752.794		663.788	1382.48		856.419	1036.04
434.131	750.375		663.971	1379.83		856.686	1034.14
434.221	747.961		664.155	1377.19		856.952	1032.25
434.311	745.552		664.338	1374.55		857.219	1030.36
434.401	743.149		664.522	1371.92		857.486	1028.48
434.491	740.751		664.705	1369.28		857.753	1026.6
434.582	738.359		664.888	1366.65		858.019	1024.73
434.672	735.972		665.072	1364.02		858.286	1022.86
434.762	733.591		665.255	1361.39		858.553	1020.99
434.852	731.216		665.438	1358.76		858.82	1019.12
434.942	728.845		665.622	1356.14		859.086	1017.26
435.032	726.481		665.805	1353.52		859.353	1015.4
435.122	724.122		665.989	1350.9		859.62	1013.55
435.212	721.768		666.172	1348.28		859.887	1011.7
435.302	719.42		666.355	1345.66		860.153	1009.85
435.392	717.077		666.539	1343.05		860.42	1008.01
435.482	714.74		666.722	1340.44		860.687	1006.17
435.572	712.409		666.906	1337.83		860.954	1004.34
435.662	710.083		667.089	1335.22		861.22	1002.51
435.752	707.762		667.272	1332.62		861.487	1000.68
435.842	705.447		667.456	1330.02		861.754	998.854
435.932	703.137		667.639	1327.42		862.021	997.033
436.022	700.833		667.823	1324.82		862.287	995.216
436.112	698.534		668.006	1322.23		862.554	993.402
436.202	696.241		668.189	1319.63		862.821	991.592
436.292	693.954		668.373	1317.04		863.088	989.786
436.382	691.672		668.556	1314.46		863.354	987.983
436.472	689.395		668.74	1311.87		863.621	986.184
436.562	687.124		668.923	1309.29		863.888	984.388
436.652	684.858		669.106	1306.71		864.155	982.596
436.742	682.598		669.29	1304.13		864.421	980.807
436.832	680.343		669.473	1301.55		864.688	979.022
436.922	678.094		669.657	1298.98		864.955	977.241
437.012	675.85		669.84	1296.41		865.222	975.463
437.102	673.612		670.023	1293.84		865.489	973.689
437.192	671.379		670.207	1291.28		865.755	971.918
437.282	669.151		670.39	1288.71		866.022	970.151
437.372	666.929		670.574	1286.15		866.289	968.387
437.462	664.713		670.757	1283.59		866.556	966.627
437.553	662.502		670.94	1281.04		866.822	964.87
437.643	660.297		671.124	1278.48		867.089	963.117
437.733	658.096		671.307	1275.93		867.356	961.368
437.823	655.902		671.49	1273.38		867.623	959.622
437.913	653.713		671.674	1270.84		867.889	957.879
438.003	651.529		671.857	1268.3		868.156	956.14
438.093	649.351		672.041	1265.76		868.423	954.404
438.183	647.178		672.224	1263.22		868.69	952.672
438.273	645.011		672.407	1260.68		868.956	950.944
438.363	642.849		672.591	1258.15		869.223	949.218
438.453	640.692		672.774	1255.62		869.49	947.497
438.543	638.541		672.958	1253.09		869.757	945.779
438.633	636.395		673.141	1250.57		870.023	944.064
438.723	634.255		673.324	1248.04		870.29	942.353
438.813	632.12		673.508	1245.52		870.557	940.645
438.903	629.991		673.691	1243.01		870.824	938.94
438.993	627.867		673.875	1240.49		871.09	937.239
439.083	625.748		674.058	1237.98		871.357	935.542
439.173	623.635		674.241	1235.47		871.624	933.848
439.263	621.527		674.425	1232.97		871.891	932.157
439.353	619.425		674.608	1230.46		872.157	930.47
439.443	617.328		674.792	1227.96		872.424	928.786
439.533	615.236		674.975	1225.46		872.691	927.106
439.623	613.15		675.158	1222.97		872.958	925.429
439.713	611.069		675.342	1220.48		873.224	923.755
439.803	608.994		675.525	1217.99		873.491	922.085
439.893	606.924		675.709	1215.5		873.758	920.418
439.983	604.859		675.892	1213.02		874.025	918.754
440.073	602.8		676.075	1210.53		874.291	917.094
440.163	600.746		676.259	1208.06		874.558	915.437
440.253	598.697		676.442	1205.58		874.825	913.784
440.343	596.654		676.626	1203.11		875.092	912.134
440.433	594.616		676.809	1200.64		875.358	910.487
440.524	592.583		676.992	1198.17		875.625	908.844
440.614	590.556		677.176	1195.7		875.892	907.204
440.704	588.534		677.359	1193.24		876.159	905.567
440.794	586.518		677.543	1190.78		876.425	903.934
440.884	584.506		677.726	1188.33		876.692	902.304
440.974	582.5		677.909	1185.87		876.959	900.677
441.064	580.5		678.093	1183.42		877.226	899.054
441.154	578.505		678.276	1180.98		877.492	897.434
441.244	576.514		678.459	1178.53		877.759	895.817
441.334	574.53		678.643	1176.09		878.026	894.203
441.424	572.55		678.826	1173.65		878.293	892.593
441.514	570.576		679.01	1171.21		878.56	890.986
441.604	568.607		679.193	1168.78		878.826	889.383
441.694	566.644		679.376	1166.35		879.093	887.782
441.784	564.685		679.56	1163.92		879.36	886.185
441.874	562.732		679.743	1161.5		879.627	884.591
441.964	560.785		679.927	1159.08		879.893	883.001
442.054	558.842		680.11	1156.66		880.16	881.413
442.144	556.905		680.293	1154.25		880.427	879.829
442.234	554.973		680.477	1151.83		880.694	878.248
442.324	553.046		680.66	1149.42		880.96	876.67
442.414	551.124		680.844	1147.02		881.227	875.096
442.504	549.208		681.027	1144.61		881.494	873.525
442.594	547.297		681.21	1142.21		881.761	871.957
442.684	545.391		681.394	1139.82		882.027	870.392
442.774	543.49		681.577	1137.42		882.294	868.83
442.864	541.595		681.761	1135.03		882.561	867.272
442.954	539.704		681.944	1132.64		882.828	865.716
443.044	537.819		682.127	1130.25		883.094	864.164
443.134	535.939		682.311	1127.87		883.361	862.615
443.224	534.065		682.494	1125.49		883.628	861.07
443.314	532.195		682.678	1123.12		883.895	859.527
443.404	530.331		682.861	1120.74		884.161	857.988
443.495	528.471		683.044	1118.37		884.428	856.451
443.585	526.617		683.228	1116.01		884.695	854.918
443.675	524.768		683.411	1113.64		884.962	853.388
443.765	522.925		683.595	1111.28		885.228	851.861
443.855	521.086		683.778	1108.92		885.495	850.338
443.945	519.252		683.961	1106.57		885.762	848.817
444.035	517.424		684.145	1104.22		886.029	847.299
444.125	515.601		684.328	1101.87		886.295	845.785
444.215	513.782		684.511	1099.52		886.562	844.274
444.305	511.969		684.695	1097.18		886.829	842.766
444.395	510.161		684.878	1094.84		887.096	841.26
444.485	508.358		685.062	1092.5		887.362	839.758
444.575	506.56		685.245	1090.17		887.629	838.259
444.665	504.768		685.428	1087.84		887.896	836.764
444.755	502.98		685.612	1085.51		888.163	835.271
444.845	501.197		685.795	1083.19		888.429	833.781
444.935	499.42		685.979	1080.87		888.696	832.294
445.025	497.647		686.162	1078.55		888.963	830.81
445.115	495.88		686.345	1076.24		889.23	829.33
445.205	494.117		686.529	1073.92		889.496	827.852
445.295	492.36		686.712	1071.62		889.763	826.378
445.385	490.607		686.896	1069.31		890.03	824.906
445.475	488.86		687.079	1067.01		890.297	823.437
445.565	487.118		687.262	1064.71		890.564	821.972
445.655	485.38		687.446	1062.42		890.83	820.509
445.745	483.648		687.629	1060.12		891.097	819.05
445.835	481.92		687.813	1057.83		891.364	817.593
445.925	480.198		687.996	1055.55		891.631	816.14
446.015	478.48		688.179	1053.27		891.897	814.689
446.105	476.768		688.363	1050.99		892.164	813.241
446.195	475.06		688.546	1048.71		892.431	811.797
446.285	473.357		688.73	1046.44		892.698	810.355
446.375	471.66		688.913	1044.17		892.964	808.916
446.465	469.967		689.096	1041.9		893.231	807.481
446.556	468.279		689.28	1039.64		893.498	806.048
446.646	466.596		689.463	1037.38		893.765	804.618
446.736	464.918		689.647	1035.12		894.031	803.191
446.826	463.245		689.83	1032.87		894.298	801.767
446.916	461.577		690.013	1030.62		894.565	800.346
447.006	459.913		690.197	1028.37		894.832	798.927
447.096	458.255		690.38	1026.12		895.098	797.512
447.186	456.601		690.564	1023.88		895.365	796.1
447.276	454.953		690.747	1021.65		895.632	794.69
447.366	453.309		690.93	1019.41		895.899	793.283
447.456	451.67		691.114	1017.18		896.165	791.879
447.546	450.035		691.297	1014.95		896.432	790.479
447.636	448.406		691.48	1012.73		896.699	789.081
447.726	446.781		691.664	1010.51		896.966	787.685
447.816	445.162		691.847	1008.29		897.232	786.293
447.906	443.547		692.031	1006.07		897.499	784.904
447.996	441.937		692.214	1003.86		897.766	783.517
448.086	440.331		692.397	1001.65		898.033	782.133
448.176	438.731		692.581	999.449		898.299	780.752
448.266	437.135		692.764	997.248		898.566	779.374
448.356	435.544		692.948	995.049		898.833	777.999
448.446	433.958		693.131	992.854		899.1	776.626
448.536	432.376		693.314	990.663		899.366	775.256
448.626	430.799		693.498	988.474		899.633	773.889
448.716	429.227		693.681	986.289		899.9	772.525
448.806	427.66		693.865	984.107		900.167	771.164
448.896	426.097		694.048	981.929		900.433	769.805
448.986	424.539		694.231	979.754		900.7	768.45
449.076	422.986		694.415	977.582		900.967	767.097
449.166	421.438		694.598	975.413		901.234	765.746
449.256	419.894		694.782	973.248		901.5	764.399
449.346	418.355		694.965	971.086		901.767	763.054
449.436	416.82		695.148	968.927		902.034	761.712
449.527	415.29		695.332	966.772		902.301	760.373
449.617	413.765		695.515	964.62		902.568	759.036
449.707	412.245		695.699	962.471		902.834	757.703
449.797	410.729		695.882	960.326		903.101	756.372
449.887	409.217		696.065	958.184		903.368	755.043
449.977	407.711		696.249	956.046		903.635	753.718
450.067	406.209		696.432	953.91		903.901	752.395
450.157	404.711		696.616	951.778		904.168	751.074
450.247	403.218		696.799	949.65		904.435	749.757
450.337	401.73		696.982	947.524		904.702	748.442
450.427	400.246		697.166	945.402		904.968	747.13
450.517	398.767		697.349	943.284		905.235	745.82
450.607	397.292		697.533	941.168		905.502	744.513
450.697	395.822		697.716	939.057		905.769	743.209
450.787	394.357		697.899	936.948		906.035	741.908
450.877	392.896		698.083	934.843		906.302	740.609
450.967	391.439		698.266	932.741		906.569	739.312
451.057	389.987		698.449	930.643		906.836	738.019
451.147	388.54		698.633	928.547		907.102	736.728
451.237	387.097		698.816	926.456		907.369	735.439
451.327	385.659		699	924.367		907.636	734.154
451.417	384.224		699.183	922.282		907.903	732.871
451.507	382.795		699.366	920.2		908.169	731.59
451.597	381.37		699.55	918.122		908.436	730.312
451.687	379.949		699.733	916.047		908.703	729.037
451.777	378.533		699.917	913.976		908.97	727.764
451.867	377.121		700.1	911.907		909.236	726.494
451.957	375.714		700.283	909.842		909.503	725.226
452.047	374.311		700.467	907.781		909.77	723.961
452.137	372.913		700.65	905.723		910.037	722.699
452.227	371.518		700.834	903.668		910.303	721.439
452.317	370.129		701.017	901.617		910.57	720.182
452.407	368.743		701.2	899.569		910.837	718.927
452.498	367.362		701.384	897.524		911.104	717.675
452.588	365.986		701.567	895.483		911.37	716.425
452.678	364.614		701.751	893.445		911.637	715.178
452.768	363.246		701.934	891.411		911.904	713.933
452.858	361.882		702.117	889.38		912.171	712.691
452.948	360.523		702.301	887.352		912.437	711.451
453.038	359.168		702.484	885.327		912.704	710.214
453.128	357.817		702.668	883.307		912.971	708.979
453.218	356.471		702.851	881.289		913.238	707.747
453.308	355.129		703.034	879.275		913.505	706.518
453.398	353.791		703.218	877.264		913.771	705.291
453.488	352.458		703.401	875.257		914.038	704.066
453.578	351.128		703.585	873.253		914.305	702.844
453.668	349.803		703.768	871.252		914.572	701.624
453.758	348.483		703.951	869.255		914.838	700.407
453.848	347.166		704.135	867.261		915.105	699.192
453.938	345.854		704.318	865.27		915.372	697.979
454.028	344.546		704.501	863.283		915.639	696.769
454.118	343.242		704.685	861.299		915.905	695.562
454.208	341.942		704.868	859.319		916.172	694.357
454.298	340.647		705.052	857.342		916.439	693.154
454.388	339.356		705.235	855.368		916.706	691.954
454.478	338.069		705.418	853.398		916.972	690.756
454.568	336.786		705.602	851.431		917.239	689.561
454.658	335.507		705.785	849.468		917.506	688.368
454.748	334.232		705.969	847.508		917.773	687.177
454.838	332.962		706.152	845.551		918.039	685.989
454.928	331.695		706.335	843.598		918.306	684.803
455.018	330.433		706.519	841.648		918.573	683.62
455.108	329.175		706.702	839.702		918.84	682.439
455.198	327.921		706.886	837.759		919.106	681.26
455.288	326.671		707.069	835.819		919.373	680.084
455.378	325.425		707.252	833.883		919.64	678.91
455.468	324.183		707.436	831.95		919.907	677.738
455.559	322.945		707.619	830.02		920.173	676.569
455.649	321.712		707.803	828.094		920.44	675.402
455.739	320.482		707.986	826.171		920.707	674.237
455.829	319.256		708.169	824.252		920.974	673.075
455.919	318.035		708.353	822.336		921.24	671.915
456.009	316.817		708.536	820.423		921.507	670.757
456.099	315.603		708.72	818.514		921.774	669.602
456.189	314.394		708.903	816.608		922.041	668.449
456.279	313.188		709.086	814.706		922.307	667.298
456.369	311.986		709.27	812.807		922.574	666.15
456.459	310.789		709.453	810.911		922.841	665.004
456.549	309.595		709.637	809.018		923.108	663.86
456.639	308.405		709.82	807.13		923.374	662.718
456.729	307.219		710.003	805.244		923.641	661.579
456.819	306.038		710.187	803.362		923.908	660.442
456.909	304.86		710.37	801.483		924.175	659.307
456.999	303.686		710.554	799.607		924.441	658.175
457.089	302.515		710.737	797.735		924.708	657.044
457.179	301.349		710.92	795.867		924.975	655.916
457.269	300.187		711.104	794.001		925.242	654.791
457.359	299.028		711.287	792.139		925.509	653.667
457.449	297.874		711.47	790.281		925.775	652.546
457.539	296.723		711.654	788.426		926.042	651.427
457.629	295.576		711.837	786.574		926.309	650.31
457.719	294.433		712.021	784.725		926.576	649.195
457.809	293.294		712.204	782.88		926.842	648.083
457.899	292.158		712.387	781.038		927.109	646.973
457.989	291.026		712.571	779.2		927.376	645.865
458.079	289.899		712.754	777.365		927.643	644.759
458.169	288.775		712.938	775.533		927.909	643.655
458.259	287.654		713.121	773.705		928.176	642.554
458.349	286.538		713.304	771.88		928.443	641.455
458.439	285.425		713.488	770.058		928.71	640.357
458.53	284.316		713.671	768.24		928.976	639.262
458.62	283.211		713.855	766.425		929.243	638.17
458.71	282.109		714.038	764.614		929.51	637.079
458.8	281.012		714.221	762.806		929.777	635.991
458.89	279.918		714.405	761.001		930.043	634.904
458.98	278.827		714.588	759.199		930.31	633.82
459.07	277.741		714.772	757.401		930.577	632.738
459.16	276.658		714.955	755.606		930.844	631.658
459.25	275.578		715.138	753.815		931.11	630.58
459.34	274.503		715.322	752.027		931.377	629.505
459.43	273.431		715.505	750.242		931.644	628.431
459.52	272.363		715.689	748.461		931.911	627.36
459.61	271.298		715.872	746.683		932.177	626.29
459.7	270.237		716.055	744.908		932.444	625.223
459.79	269.18		716.239	743.137		932.711	624.158
[truncated: 1,002 more rows]

## Sheet: Fig. 4a
p-CD
PLE			PL
Wavelength (nm)	Intensity (a.u.)		Wavelength (nm)	Intensity (a.u.)
300	3957		345	25.84
300.2	3968		345.2	25.78
300.4	3960		345.4	25.78
300.6	3964		345.6	25.78
300.8	3952		345.8	25.56
301	3953		346	26.74
301.2	3960		346.2	26.58
301.4	3986		346.4	26.6
301.6	3977		346.6	27.43
301.8	3983		346.8	27.13
302	3994		347	27.92
302.2	3993		347.2	29.31
302.4	4001		347.4	29.94
302.6	4031		347.6	30.41
302.8	4032		347.8	30.93
303	4056		348	31.19
303.2	4055		348.2	32.06
303.4	4064		348.4	33.49
303.6	4079		348.6	35.3
303.8	4093		348.8	36.26
304	4093		349	37.11
304.2	4103		349.2	37.24
304.4	4109		349.4	38.05
304.6	4113		349.6	39.43
304.8	4124		349.8	40.75
305	4141		350	42.31
305.2	4146		350.2	43
305.4	4153		350.4	45.06
305.6	4153		350.6	47.46
305.8	4157		350.8	48.72
306	4167		351	50.64
306.2	4185		351.2	51.54
306.4	4184		351.4	53.24
306.6	4198		351.6	53.71
306.8	4205		351.8	55.07
307	4206		352	56.77
307.2	4207		352.2	57.94
307.4	4217		352.4	60.53
307.6	4223		352.6	60.2
307.8	4233		352.8	63.52
308	4244		353	64.2
308.2	4252		353.2	65.96
308.4	4261		353.4	68.38
308.6	4270		353.6	70.96
308.8	4273		353.8	75.02
309	4275		354	75.17
309.2	4297		354.2	77.77
309.4	4305		354.4	79.28
309.6	4322		354.6	80.2
309.8	4326		354.8	83.26
310	4337		355	84.74
310.2	4347		355.2	89.73
310.4	4355		355.4	90.87
310.6	4364		355.6	93.87
310.8	4385		355.8	96.81
311	4387		356	100
311.2	4412		356.2	105.2
311.4	4426		356.4	106
311.6	4433		356.6	110.5
311.8	4461		356.8	113
312	4486		357	116.7
312.2	4512		357.2	119
312.4	4532		357.4	122.8
312.6	4561		357.6	126.2
312.8	4580		357.8	131.1
313	4594		358	133.7
313.2	4614		358.2	138.9
313.4	4608		358.4	141.4
313.6	4622		358.6	142.7
313.8	4627		358.8	149.6
314	4641		359	154.5
314.2	4655		359.2	158.8
314.4	4676		359.4	163
314.6	4688		359.6	167.1
314.8	4706		359.8	170.1
315	4730		360	175.1
315.2	4731		360.2	179.5
315.4	4750		360.4	183.6
315.6	4758		360.6	187.2
315.8	4764		360.8	190.4
316	4787		361	194.9
316.2	4813		361.2	200
316.4	4844		361.4	205.6
316.6	4857		361.6	207.4
316.8	4880		361.8	213.8
317	4899		362	216.7
317.2	4909		362.2	225.4
317.4	4933		362.4	228.7
317.6	4944		362.6	233.4
317.8	4979		362.8	240.2
318	5012		363	243.9
318.2	5032		363.2	248.9
318.4	5062		363.4	255.1
318.6	5071		363.6	260.3
318.8	5093		363.8	264.7
319	5116		364	273.6
319.2	5141		364.2	281
319.4	5168		364.4	284
319.6	5195		364.6	289.6
319.8	5216		364.8	294.6
320	5227		365	300.8
320.2	5254		365.2	308.2
320.4	5270		365.4	314.5
320.6	5290		365.6	326.3
320.8	5305		365.8	334
321	5310		366	339.1
321.2	5336		366.2	343.3
321.4	5358		366.4	353.5
321.6	5377		366.6	360.7
321.8	5385		366.8	372.3
322	5406		367	380.1
322.2	5415		367.2	390.4
322.4	5442		367.4	402.4
322.6	5457		367.6	414.3
322.8	5472		367.8	419.7
323	5478		368	424.3
323.2	5493		368.2	433.4
323.4	5511		368.4	439.6
323.6	5530		368.6	451.1
323.8	5537		368.8	457.2
324	5554		369	462
324.2	5550		369.2	474.3
324.4	5568		369.4	490.1
324.6	5589		369.6	498
324.8	5610		369.8	504.9
325	5604		370	518.7
325.2	5624		370.2	530.2
325.4	5653		370.4	545.2
325.6	5661		370.6	554.7
325.8	5662		370.8	564
326	5687		371	574.8
326.2	5708		371.2	587
326.4	5728		371.4	602.6
326.6	5741		371.6	615
326.8	5760		371.8	626
327	5755		372	637.8
327.2	5765		372.2	649.2
327.4	5787		372.4	664
327.6	5789		372.6	678.9
327.8	5791		372.8	693.4
328	5783		373	702.6
328.2	5777		373.2	715.8
328.4	5781		373.4	729.7
328.6	5788		373.6	742.4
328.8	5787		373.8	757.8
329	5802		374	770.3
329.2	5804		374.2	784
329.4	5808		374.4	799.8
329.6	5817		374.6	810.2
329.8	5815		374.8	827.5
330	5820		375	844.1
330.2	5820		375.2	859.4
330.4	5822		375.4	874.1
330.6	5825		375.6	887.2
330.8	5840		375.8	901.3
331	5855		376	919
331.2	5863		376.2	935.3
331.4	5866		376.4	951.9
331.6	5877		376.6	973.5
331.8	5888		376.8	993.9
332	5899		377	1009
332.2	5903		377.2	1022
332.4	5916		377.4	1042
332.6	5913		377.6	1058
332.8	5931		377.8	1073
333	5934		378	1094
333.2	5917		378.2	1104
333.4	5916		378.4	1122
333.6	5915		378.6	1140
333.8	5927		378.8	1160
334	5918		379	1180
334.2	5907		379.2	1199
334.4	5916		379.4	1221
334.6	5904		379.6	1237
334.8	5893		379.8	1258
335	5886		380	1276
335.2	5875		380.2	1288
335.4	5883		380.4	1314
335.6	5873		380.6	1333
335.8	5853		380.8	1347
336	5833		381	1364
336.2	5827		381.2	1388
336.4	5815		381.4	1408
336.6	5818		381.6	1426
336.8	5806		381.8	1446
337	5808		382	1468
337.2	5790		382.2	1488
337.4	5778		382.4	1513
337.6	5756		382.6	1526
337.8	5743		382.8	1543
338	5729		383	1545
338.2	5713		383.2	1573
338.4	5709		383.4	1593
338.6	5690		383.6	1616
338.8	5678		383.8	1633
339	5667		384	1654
339.2	5648		384.2	1675
339.4	5633		384.4	1687
339.6	5612		384.6	1711
339.8	5601		384.8	1741
340	5574		385	1761
340.2	5565		385.2	1778
340.4	5551		385.4	1812
340.6	5526		385.6	1833
340.8	5497		385.8	1857
341	5466		386	1886
341.2	5440		386.2	1910
341.4	5399		386.4	1932
341.6	5368		386.6	1956
341.8	5340		386.8	1979
342	5315		387	2007
342.2	5296		387.2	2030
342.4	5251		387.4	2059
342.6	5213		387.6	2077
342.8	5175		387.8	2101
343	5148		388	2119
343.2	5117		388.2	2149
343.4	5073		388.4	2159
343.6	5040		388.6	2184
343.8	4998		388.8	2201
344	4963		389	2224
344.2	4916		389.2	2242
344.4	4891		389.4	2266
344.6	4854		389.6	2293
344.8	4807		389.8	2317
345	4754		390	2346
345.2	4719		390.2	2374
345.4	4676		390.4	2402
345.6	4649		390.6	2424
345.8	4609		390.8	2452
346	4587		391	2488
346.2	4557		391.2	2527
346.4	4517		391.4	2549
346.6	4485		391.6	2567
346.8	4451		391.8	2599
347	4414		392	2626
347.2	4378		392.2	2654
347.4	4331		392.4	2683
347.6	4303		392.6	2718
347.8	4261		392.8	2751
348	4226		393	2779
348.2	4193		393.2	2802
348.4	4153		393.4	2830
348.6	4106		393.6	2852
348.8	4073		393.8	2885
349	4038		394	2908
349.2	4008		394.2	2938
349.4	3971		394.4	2969
349.6	3936		394.6	2989
349.8	3904		394.8	3012
350	3865		395	3048
350.2	3831		395.2	3070
350.4	3795		395.4	3096
350.6	3760		395.6	3111
350.8	3724		395.8	3131
351	3688		396	3156
351.2	3652		396.2	3181
351.4	3627		396.4	3204
351.6	3596		396.6	3241
351.8	3560		396.8	3271
352	3529		397	3309
352.2	3501		397.2	3352
352.4	3475		397.4	3374
352.6	3450		397.6	3417
352.8	3422		397.8	3453
353	3398		398	3476
353.2	3375		398.2	3507
353.4	3350		398.4	3544
353.6	3317		398.6	3572
353.8	3280		398.8	3603
354	3258		399	3650
354.2	3234		399.2	3668
354.4	3202		399.4	3696
354.6	3186		399.6	3735
354.8	3152		399.8	3770
355	3120		400	3790
355.2	3094		400.2	3820
355.4	3063		400.4	3842
355.6	3032		400.6	3860
355.8	3011		400.8	3894
356	2976		401	3912
356.2	2943		401.2	3939
356.4	2908		401.4	3962
356.6	2874		401.6	3989
356.8	2849		401.8	4012
357	2829		402	4040
357.2	2802		402.2	4078
357.4	2776		402.4	4096
357.6	2753		402.6	4123
357.8	2730		402.8	4135
358	2704		403	4155
358.2	2684		403.2	4185
358.4	2664		403.4	4221
358.6	2648		403.6	4228
358.8	2629		403.8	4251
359	2609		404	4268
359.2	2586		404.2	4290
359.4	2570		404.4	4323
359.6	2558		404.6	4342
359.8	2535		404.8	4371
360	2511		405	4402
360.2	2496		405.2	4430
360.4	2480		405.4	4457
360.6	2469		405.6	4487
360.8	2459		405.8	4509
361	2440		406	4531
361.2	2424		406.2	4562
361.4	2405		406.4	4577
361.6	2392		406.6	4615
361.8	2375		406.8	4641
362	2362		407	4666
362.2	2342		407.2	4682
362.4	2323		407.4	4704
362.6	2309		407.6	4740
362.8	2299		407.8	4762
363	2286		408	4769
363.2	2272		408.2	4793
363.4	2257		408.4	4830
363.6	2249		408.6	4847
363.8	2234		408.8	4869
364	2218		409	4873
364.2	2206		409.2	4879
364.4	2192		409.4	4893
364.6	2179		409.6	4917
364.8	2161		409.8	4950
365	2147		410	4971
365.2	2134		410.2	4990
365.4	2121		410.4	5011
365.6	2103		410.6	5029
365.8	2089		410.8	5035
366	2071		411	5057
366.2	2059		411.2	5082
366.4	2044		411.4	5104
366.6	2036		411.6	5117
366.8	2033		411.8	5137
367	2025		412	5171
367.2	2018		412.2	5190
367.4	2011		412.4	5211
367.6	2004		412.6	5225
367.8	1996		412.8	5233
368	1986		413	5257
368.2	1973		413.2	5279
368.4	1972		413.4	5297
368.6	1960		413.6	5295
368.8	1955		413.8	5314
369	1951		414	5325
369.2	1943		414.2	5363
369.4	1934		414.4	5377
369.6	1932		414.6	5393
369.8	1928		414.8	5407
370	1917		415	5421
370.2	1902		415.2	5424
370.4	1891		415.4	5448
370.6	1881		415.6	5469
370.8	1867		415.8	5476
371	1853		416	5501
371.2	1835		416.2	5521
371.4	1828		416.4	5527
371.6	1819		416.6	5533
371.8	1806		416.8	5539
372	1792		417	5547
372.2	1780		417.2	5565
372.4	1771		417.4	5581
372.6	1758		417.6	5589
372.8	1748		417.8	5604
373	1737		418	5605
373.2	1728		418.2	5599
373.4	1715		418.4	5630
373.6	1702		418.6	5640
373.8	1693		418.8	5655
374	1690		419	5647
374.2	1677		419.2	5651
374.4	1669		419.4	5653
374.6	1656		419.6	5660
374.8	1641		419.8	5669
375	1628		420	5671
375.2	1616		420.2	5672
375.4	1609		420.4	5681
375.6	1596		420.6	5687
375.8	1587		420.8	5693
376	1574		421	5705
376.2	1569		421.2	5715
376.4	1560		421.4	5731
376.6	1551		421.6	5735
376.8	1541		421.8	5738
377	1533		422	5740
377.2	1515		422.2	5765
377.4	1501		422.4	5781
377.6	1485		422.6	5788
377.8	1468		422.8	5807
378	1455		423	5811
378.2	1440		423.2	5826
378.4	1426		423.4	5835
378.6	1418		423.6	5850
378.8	1402		423.8	5857
379	1395		424	5859
379.2	1377		424.2	5864
379.4	1362		424.4	5866
379.6	1350		424.6	5857
379.8	1346		424.8	5861
380	1340		425	5856
380.2	1328		425.2	5859
380.4	1313		425.4	5857
380.6	1299		425.6	5867
380.8	1288		425.8	5869
381	1281		426	5851
381.2	1276		426.2	5844
381.4	1265		426.4	5854
381.6	1261		426.6	5844
381.8	1252		426.8	5843
382	1242		427	5839
382.2	1236		427.2	5835
382.4	1232		427.4	5841
382.6	1224		427.6	5848
382.8	1215		427.8	5837
383	1202		428	5816
383.2	1193		428.2	5824
383.4	1186		428.4	5816
383.6	1186		428.6	5821
383.8	1180		428.8	5833
384	1174		429	5837
384.2	1168		429.2	5837
384.4	1164		429.4	5824
384.6	1155		429.6	5816
384.8	1149		429.8	5826
385	1141		430	5832
385.2	1136		430.2	5832
385.4	1128		430.4	5851
385.6	1120		430.6	5853
385.8	1110		430.8	5863
386	1101		431	5870
386.2	1092		431.2	5887
386.4	1080		431.4	5880
386.6	1070		431.6	5882
386.8	1061		431.8	5867
387	1055		432	5860
387.2	1046		432.2	5855
387.4	1040		432.4	5848
387.6	1027		432.6	5858
387.8	1023		432.8	5850
388	1015		433	5840
388.2	1013		433.2	5838
388.4	1007		433.4	5848
388.6	994.6		433.6	5842
388.8	987.1		433.8	5849
389	981.2		434	5840
389.2	972.7		434.2	5813
389.4	969.2		434.4	5814
389.6	966.7		434.6	5817
389.8	963.4		434.8	5811
390	958.2		435	5821
390.2	952.6		435.2	5811
390.4	945.4		435.4	5828
390.6	944.1		435.6	5828
390.8	931.4		435.8	5830
391	922.1		436	5837
391.2	917.5		436.2	5832
391.4	909.5		436.4	5829
391.6	905		436.6	5823
391.8	899.5		436.8	5821
392	891.2		437	5793
392.2	886.2		437.2	5792
392.4	879.5		437.4	5787
392.6	871.3		437.6	5782
392.8	866.7		437.8	5768
393	864.7		438	5761
393.2	855.2		438.2	5772
393.4	847.6		438.4	5773
393.6	840.9		438.6	5763
393.8	836.8		438.8	5772
394	830.3		439	5756
394.2	822.3		439.2	5764
394.4	818.5		439.4	5755
394.6	814.3		439.6	5760
394.8	810.3		439.8	5760
395	802.1		440	5762
395.2	793.7		440.2	5766
395.4	785		440.4	5758
395.6	778.3		440.6	5764
395.8	770		440.8	5741
396	762.2		441	5745
396.2	757.4		441.2	5736
396.4	751.1		441.4	5729
396.6	744.8		441.6	5730
396.8	739.3		441.8	5737
397	733.5		442	5720
397.2	725.6		442.2	5724
397.4	719.8		442.4	5712
397.6	715.8		442.6	5698
397.8	712.4		442.8	5687
398	706.3		443	5693
398.2	702.6		443.2	5666
398.4	691.3		443.4	5663
398.6	686.1		443.6	5650
398.8	680.2		443.8	5623
399	679.7		444	5612
399.2	668.9		444.2	5590
399.4	662.7		444.4	5595
399.6	655.9		444.6	5601
399.8	651.5		444.8	5587
400	644.3		445	5578
400.2	640.6		445.2	5584
400.4	632.5		445.4	5580
400.6	626.1		445.6	5565
400.8	617.7		445.8	5553
401	613.2		446	5543
401.2	606.9		446.2	5527
401.4	598.5		446.4	5509
401.6	595.5		446.6	5498
401.8	587		446.8	5465
402	581.7		447	5455
402.2	577.5		447.2	5449
402.4	568.2		447.4	5437
402.6	562.9		447.6	5426
402.8	556.5		447.8	5404
403	549.4		448	5398
403.2	542.9		448.2	5378
403.4	537		448.4	5373
403.6	531.4		448.6	5367
403.8	525		448.8	5363
404	520.5		449	5359
404.2	516.3		449.2	5338
404.4	507.7		449.4	5352
404.6	501.3		449.6	5340
404.8	499.2		449.8	5328
405	492.2		450	5310
405.2	485.7		450.2	5296
405.4	481.2		450.4	5280
405.6	477.1		450.6	5260
405.8	468.4		450.8	5247
406	461.4		451	5246
406.2	455.5		451.2	5219
406.4	451.2		451.4	5208
406.6	447.2		451.6	5199
406.8	442.3		451.8	5189
407	438.1		452	5169
407.2	433.3		452.2	5157
407.4	430		452.4	5136
407.6	425.8		452.6	5113
407.8	418.4		452.8	5090
408	415.7		453	5087
408.2	408.5		453.2	5070
408.4	404.2		453.4	5056
408.6	398		453.6	5044
408.8	393.9		453.8	5026
409	387.4		454	5027
409.2	384.9		454.2	5021
409.4	381.1		454.4	5003
409.6	374.2		454.6	4985
409.8	371		454.8	4978
410	365.9		455	4964
410.2	361.9		455.2	4952
410.4	355.5		455.4	4953
410.6	350.5		455.6	4948
410.8	345.4		455.8	4951
411	342.4		456	4932
411.2	335		456.2	4908
411.4	329.8		456.4	4888
411.6	324.1		456.6	4865
411.8	319.7		456.8	4854
412	317.1		457	4852
412.2	310.3		457.2	4838
412.4	306.3		457.4	4818
412.6	302.5		457.6	4803
412.8	295.3		457.8	4771
413	290.1		458	4746
413.2	286.9		458.2	4729
413.4	283.6		458.4	4712
413.6	278.5		458.6	4688
413.8	273.2		458.8	4676
414	267.3		459	4661
414.2	262.4		459.2	4645
414.4	259.2		459.4	4622
414.6	254		459.6	4611
414.8	250.8		459.8	4602
415	247.5		460	4575
415.2	241.4		460.2	4571
415.4	237		460.4	4560
415.6	233.7		460.6	4554
415.8	227.8		460.8	4521
416	223.1		461	4488
416.2	218.3		461.2	4487
416.4	213.7		461.4	4463
416.6	209.6		461.6	4440
416.8	204.1		461.8	4429
417	201.4		462	4420
417.2	198.5		462.2	4402
417.4	194.9		462.4	4382
417.6	192.5		462.6	4371
417.8	187.7		462.8	4354
418	184.5		463	4336
418.2	180.4		463.2	4328
418.4	176.2		463.4	4306
418.6	172.8		463.6	4288
418.8	171.7		463.8	4270
419	166.3		464	4264
419.2	163.3		464.2	4241
419.4	160.4		464.4	4229
419.6	157.4		464.6	4205
419.8	157.2		464.8	4191
420	154.8		465	4174
			465.2	4148
			465.4	4143
			465.6	4130
			465.8	4106
			466	4095
			466.2	4076
			466.4	4067
			466.6	4046
			466.8	4033
			467	4024
			467.2	4002
			467.4	3983
			467.6	3960
			467.8	3945
			468	3938
			468.2	3915
			468.4	3902
			468.6	3885
			468.8	3866
			469	3849
			469.2	3827
			469.4	3809
			469.6	3797
			469.8	3791
			470	3775
			470.2	3743
			470.4	3722
			470.6	3707
			470.8	3696
			471	3672
			471.2	3649
			471.4	3632
			471.6	3626
			471.8	3601
			472	3585
			472.2	3558
			472.4	3540
			472.6	3522
			472.8	3503
			473	3481
			473.2	3476
			473.4	3451
			473.6	3427
			473.8	3397
			474	3388
			474.2	3366
			474.4	3352
			474.6	3335
			474.8	3329
			475	3314
			475.2	3289
			475.4	3268
			475.6	3265
			475.8	3237
			476	3212
			476.2	3197
			476.4	3183
			476.6	3159
			476.8	3153
			477	3127
			477.2	3112
			477.4	3089
			477.6	3078
			477.8	3068
			478	3053
			478.2	3035
			478.4	3027
			478.6	3007
			478.8	2992
			479	2972
			479.2	2956
			479.4	2939
			479.6	2929
			479.8	2913
			480	2905
			480.2	2893
			480.4	2885
			480.6	2867
			480.8	2852
			481	2837
			481.2	2829
			481.4	2823
			481.6	2809
			481.8	2802
			482	2783
			482.2	2763
			482.4	2752
			482.6	2729
			482.8	2720
			483	2699
			483.2	2672
			483.4	2659
			483.6	2649
			483.8	2639
			484	2622
			484.2	2605
			484.4	2598
			484.6	2591
			484.8	2575
			485	2563
			485.2	2543
			485.4	2532
			485.6	2524
			485.8	2508
			486	2488
			486.2	2490
			486.4	2484
			486.6	2469
			486.8	2456
			487	2438
			487.2	2424
			487.4	2411
			487.6	2405
			487.8	2395
			488	2380
			488.2	2366
			488.4	2357
			488.6	2353
			488.8	2349
			489	2337
			489.2	2325
			489.4	2314
			489.6	2309
			489.8	2298
			490	2284
			490.2	2271
			490.4	2249
			490.6	2227
			490.8	2217
			491	2203
			491.2	2194
			491.4	2176
			491.6	2168
			491.8	2155
			492	2143
			492.2	2132
			492.4	2127
			492.6	2110
			492.8	2095
			493	2090
			493.2	2076
			493.4	2063
			493.6	2051
			493.8	2043
			494	2028
			494.2	2011
			494.4	1999
			494.6	1988
			494.8	1985
			495	1975
			495.2	1962
			495.4	1951
			495.6	1941
			495.8	1920
			496	1913
			496.2	1898
			496.4	1885
			496.6	1874
			496.8	1868
			497	1857
			497.2	1843
			497.4	1826
			497.6	1814
			497.8	1803
			498	1788
			498.2	1776
			498.4	1771
			498.6	1758
			498.8	1750
			499	1738
			499.2	1731
			499.4	1721
			499.6	1711
			499.8	1704
			500	1702
			500.2	1694
			500.4	1679
			500.6	1662
			500.8	1651
			501	1650
			501.2	1642
			501.4	1632
			501.6	1613
			501.8	1603
			502	1592
			502.2	1578
			502.4	1569
			502.6	1559
			502.8	1545
			503	1539
			503.2	1534
			503.4	1521
			503.6	1513
			503.8	1502
			504	1493
			504.2	1482
			504.4	1464
			504.6	1462
			504.8	1454
			505	1447
			505.2	1436
			505.4	1431
			505.6	1416
			505.8	1402
			506	1391
			506.2	1382
			506.4	1372
			506.6	1364
			506.8	1356
			507	1343
			507.2	1331
			507.4	1317
			507.6	1312
			507.8	1301
			508	1292
			508.2	1286
			508.4	1275
			508.6	1260
			508.8	1259
			509	1253
			509.2	1243
			509.4	1241
			509.6	1232
			509.8	1229
			510	1222
			510.2	1202
			510.4	1202
			510.6	1189
			510.8	1180
			511	1165
			511.2	1168
			511.4	1157
			511.6	1151
			511.8	1139
			512	1140
			512.2	1129
			512.4	1126
			512.6	1115
			512.8	1102
			513	1095
			513.2	1095
			513.4	1086
			513.6	1082
			513.8	1070
			514	1060
			514.2	1052
			514.4	1050
			514.6	1036
			514.8	1029
			515	1024
			515.2	1014
			515.4	1009
			515.6	1002
			515.8	993.5
			516	991.5
			516.2	984.7
			516.4	978.4
			516.6	971.1
			516.8	960.9
			517	946.2
			517.2	945.5
			517.4	943.8
			517.6	939.4
			517.8	937.3
			518	927.6
			518.2	923.1
			518.4	914.5
			518.6	908
			518.8	896.8
			519	889.3
			519.2	885
			519.4	883.1
			519.6	879.1
			519.8	866.6
			520	856.3
			520.2	851.3
			520.4	850.3
			520.6	841.7
			520.8	837.7
			521	827.7
			521.2	827.8
			521.4	819.2
			521.6	815.6
			521.8	804.7
			522	805.9
			522.2	794.9
			522.4	789.2
			522.6	790.9
			522.8	783.2
			523	774.2
			523.2	768.3
			523.4	758.1
			523.6	749.7
			523.8	748.7
			524	738.7
			524.2	732
			524.4	724.8
			524.6	716.8
			524.8	711.3
			525	706.7
			525.2	703.3
			525.4	695.5
			525.6	692.1
			525.8	684.8
			526	682.7
			526.2	678
			526.4	675.4
			526.6	672.5
			526.8	667.1
			527	663.1
			527.2	656.4
			527.4	651.7
			527.6	646.3
			527.8	645.4
			528	637.2
			528.2	635
			528.4	630.3
			528.6	626.8
			528.8	626.8
			529	624.1
			529.2	616.8
			529.4	606.1
			529.6	601
			529.8	597.6
			530	595.9
			530.2	589.5
			530.4	585.4
			530.6	583.4
			530.8	577.5
			531	572.9
			531.2	566.3
			531.4	563.3
			531.6	560.4
			531.8	554
			532	551.5
			532.2	548.9
			532.4	542.7
			532.6	537.1
			532.8	534.6
			533	531
			533.2	526.5
			533.4	521.4
			533.6	517.9
			533.8	515.4
			534	512.4
			534.2	504.5
			534.4	499.1
			534.6	500.5
			534.8	496.3
			535	491
			535.2	488.8
			535.4	487.7
			535.6	484.2
			535.8	482.2
			536	478.5
			536.2	472.8
			536.4	468.6
			536.6	463.9
			536.8	460.1
			537	456.7
			537.2	451.2
			537.4	448.7
			537.6	446
			537.8	441.9
			538	440.9
			538.2	437.1
			538.4	433.7
			538.6	428.1
			538.8	424.8
			539	420.1
			539.2	417.3
			539.4	414.8
			539.6	408.6
			539.8	406.2
			540	404.6
			540.2	400.3
			540.4	399.9
			540.6	396.9
			540.8	390.2
			541	388.2
			541.2	389.1
			541.4	384.5
			541.6	381.3
			541.8	375
			542	373.3
			542.2	370.2
			542.4	366.3
			542.6	364.9
			542.8	362.8
			543	362.6
			543.2	358.5
			543.4	354.5
			543.6	347.6
			543.8	347
			544	339.3
			544.2	336.3
			544.4	336.8
			544.6	335.8
			544.8	331
			545	328.4
			545.2	325.4
			545.4	321.6
			545.6	320.2
			545.8	317
			546	316.3
			546.2	315.1
			546.4	312.2
			546.6	310.7
			546.8	309.3
			547	306
			547.2	303.3
			547.4	304.1
			547.6	297.8
			547.8	295.1
			548	292.6
			548.2	290.8
			548.4	290.1
			548.6	286.5
			548.8	283.4
			549	282.1
			549.2	281
			549.4	275.6
			549.6	273.9
			549.8	273.2
			550	270.2
			550.2	268.6
			550.4	262.9
			550.6	264.2
			550.8	267.6
			551	265.1
			551.2	259.2
			551.4	256.1
			551.6	253.1
			551.8	251
			552	249.5
			552.2	248.6
			552.4	247.3
			552.6	243.2
			552.8	242.4
			553	240.5
			553.2	241.3
			553.4	237.2
			553.6	235.4
			553.8	234.1
			554	231.9
			554.2	230.2
			554.4	229.7
			554.6	225.9
			554.8	224
			555	221.1
			555.2	220.4
			555.4	216.5
			555.6	215.4
			555.8	212.7
			556	211.7
			556.2	209
			556.4	206.3
			556.6	205.7
			556.8	204.9
			557	206.7
			557.2	205.5
			557.4	203.7
			557.6	199.4
			557.8	197.8
			558	196.2
			558.2	192.5
			558.4	191.9
			558.6	189.3
			558.8	188
			559	186.1
			559.2	183.1
			559.4	180.6
			559.6	177.3
			559.8	176.4
			560	175.2
			560.2	175.9
			560.4	177.6
			560.6	174.4
			560.8	174.3
			561	171.4
			561.2	172.7
			561.4	169.3
			561.6	168.5
			561.8	168
			562	167
			562.2	166.9
			562.4	167.5
			562.6	167.5
			562.8	164.2
			563	160.5
			563.2	157.9
			563.4	158.2
			563.6	159.2
			563.8	157.8
			564	155.8
			564.2	154.4
			564.4	152.9
			564.6	152.3
			564.8	153.3
			565	149.6
			565.2	147.3
			565.4	147
			565.6	144.9
			565.8	144.2
			566	142.2
			566.2	140.4
			566.4	136.8
			566.6	137.1
			566.8	137.2
			567	136.5
			567.2	136.5
			567.4	135.1
			567.6	131
			567.8	131.4
			568	128.8
			568.2	128.2
			568.4	124.5
			568.6	127.4
			568.8	125.4
			569	124.6
			569.2	121.7
			569.4	120.5
			569.6	120.2
			569.8	120.8
			570	121
			570.2	119.3
			570.4	118.4
			570.6	118.3
			570.8	117.3
			571	116.9
			571.2	114
			571.4	112.6
			571.6	109.8
			571.8	107.9
			572	105.7
			572.2	107.2
			572.4	109
			572.6	106.1
			572.8	105.8
			573	104.9
			573.2	102.9
			573.4	105.6
			573.6	103.7
			573.8	103.6
			574	101.9
			574.2	100.7
			574.4	98.76
			574.6	98.1
			574.8	98.98
			575	96.31
			575.2	95.67
			575.4	94.51
			575.6	92.91
			575.8	94.77
			576	93.45
			576.2	92.32
			576.4	90.39
			576.6	91.26
			576.8	91.43
			577	91.83
			577.2	91.43
			577.4	90.19
			577.6	89.37
			577.8	88.46
			578	87.05
			578.2	86.92
			578.4	84.5
			578.6	83.33
			578.8	82.53
			579	82.66
			579.2	83.53
			579.4	81.99
			579.6	82
			579.8	82.81
			580	80.32
			580.2	80.55
			580.4	77.9
			580.6	76.7
			580.8	75.42
			581	76.05
			581.2	76.14
			581.4	74.28
			581.6	75.78
			581.8	76.38
			582	75.51
			582.2	74.31
			582.4	73.85
			582.6	74.11
			582.8	74.49
			583	73.63
			583.2	73.43
			583.4	74.46
			583.6	72.34
			583.8	71.99
			584	72.04
			584.2	72.36
			584.4	72.61
			584.6	72.04
			584.8	70.44
			585	70.34
			585.2	69.5
			585.4	70.84
			585.6	69.23
			585.8	68.4
			586	69.07
			586.2	68.37
			586.4	68.06
			586.6	69.13
			586.8	67.62
			587	67.71
			587.2	67.79
			587.4	66.79
			587.6	67.92
			587.8	67.84
			588	68.6
			588.2	68.41
			588.4	67.77
			588.6	68.24
			588.8	68.73
			589	68.42
			589.2	67.84
			589.4	68.39
			589.6	67.62
			589.8	67.68
			590	67.74
			590.2	67.86
			590.4	68.68
			590.6	68.13
			590.8	67.67
			591	68.94
			591.2	68.45
			591.4	67.77
			591.6	67.12
			591.8	67.81
			592	67.4
			592.2	67.62
			592.4	67.5
			592.6	67.97
			592.8	67.01
			593	68.26
			593.2	68.96
			593.4	68.91
			593.6	68.91
			593.8	68.42
			594	68.31
			594.2	66.76
			594.4	67.15
			594.6	67.4
			594.8	66
			595	66.75
			595.2	67.52
			595.4	67.97
			595.6	67.97
			595.8	70.23
			596	70
			596.2	67.76
			596.4	68.4
			596.6	68.14
			596.8	67.57
			597	68.38
			597.2	69.44
			597.4	69.79
			597.6	69.24
			597.8	70.35
			598	70.41
			598.2	69.52
			598.4	69.84
			598.6	70.1
			598.8	68.61
			599	67.64
			599.2	68.46
			599.4	67.5
			599.6	67.61
			599.8	67.17
			600	66.83
			600.2	66.89
			600.4	67.93
			600.6	67.17
			600.8	67.53
			601	68.19
			601.2	69.82
			601.4	68.76
			601.6	68.85
			601.8	67.73
			602	68.64
			602.2	68.54
			602.4	68.43
			602.6	69.32
			602.8	68.88
			603	68.26
			603.2	69.42
			603.4	69.13
			603.6	69.86
			603.8	69.48
			604	69.31
			604.2	69.31
			604.4	68.88
			604.6	67.83
			604.8	68.24
			605	66.94
			605.2	66.63
			605.4	65.89
			605.6	66.41
			605.8	66.23
			606	65.81
			606.2	65.46
			606.4	65.62
			606.6	65.29
			606.8	64.94
			607	65.69
			607.2	66.47
			607.4	67.13
			607.6	67.06
			607.8	66.65
			608	65.2
			608.2	64.93
			608.4	64.94
			608.6	65.66
			608.8	65.64
			609	64.18
			609.2	63.88
			609.4	62.95
			609.6	63.03
			609.8	61.98
			610	61.4
			610.2	60.29
			610.4	60.44
			610.6	60.72
			610.8	60.3
			611	60.04
			611.2	60.15
			611.4	61.23
			611.6	60.83
			611.8	61.69
			612	61.3
			612.2	60.22
			612.4	59.52
			612.6	59.21
			612.8	58.63
			613	57.02
			613.2	56.9
			613.4	57.12
			613.6	56.81
			613.8	56.34
			614	56.98
			614.2	55.12
			614.4	54.88
			614.6	52.55
			614.8	52.56
			615	53.45
			615.2	52.87
			615.4	52.41
			615.6	53.41
			615.8	52.14
			616	51.37
			616.2	51.16
			616.4	51.11
			616.6	50.81
			616.8	50.84
			617	50.52
			617.2	49.79
			617.4	50.26
			617.6	48.89
			617.8	49.25
			618	49.36
			618.2	48.34
			618.4	48.44
			618.6	49.54
			618.8	48.98
			619	48.04
			619.2	46.2
			619.4	46.46
			619.6	46.39
			619.8	45.85
			620	44.95
			620.2	44.62
			620.4	43.71
			620.6	43.59
			620.8	43.1
			621	43.61
			621.2	44.47
			621.4	42.96
			621.6	41.89
			621.8	41.6
			622	40.48
			622.2	40.29
			622.4	39.84
			622.6	40.49
			622.8	41.09
			623	41.58
			623.2	40.85
			623.4	41.04
			623.6	40.75
			623.8	40.17
			624	39.92
			624.2	37.81
			624.4	38.06
			624.6	37.8
			624.8	37.88
			625	38.29
			625.2	38.03
			625.4	36.93
			625.6	35.74
			625.8	34.81
			626	35.59
			626.2	35.36
			626.4	33.57
			626.6	34.06
			626.8	33.4
			627	33.92
			627.2	33.26
			627.4	33.25
			627.6	33.96
			627.8	33.76
			628	34.06
			628.2	33.43
			628.4	32.73
			628.6	32.59
			628.8	33.33
			629	32.92
			629.2	33.47
			629.4	32.63
			629.6	32.28
			629.8	32.73
			630	31.48
			630.2	31.22
			630.4	30.71
			630.6	30.37
			630.8	30.85
			631	29.34
			631.2	29.57
			631.4	29.22
			631.6	29.47
			631.8	29.39
			632	28.54
			632.2	28.88
			632.4	28.37
			632.6	28.18
			632.8	28.07
			633	29.09
			633.2	28.97
			633.4	28.19
			633.6	27.9
			633.8	28.14
			634	27.89
			634.2	26.18
			634.4	26.35
			634.6	25.3
			634.8	25.74
			635	25.71
			635.2	26.2
			635.4	25.54
			635.6	25.25
			635.8	25.2
			636	24.47
			636.2	23.72
			636.4	23.45
			636.6	22.85
			636.8	22.71
			637	23.63
			637.2	23.77
			637.4	23.58
			637.6	23.93
			637.8	23.79
			638	23.47
			638.2	23.33
			638.4	23.07
			638.6	22.77
			638.8	21.36
			639	21.41
			639.2	21.73
			639.4	21.9
			639.6	21.07
			639.8	20.98
			640	21.47
			640.2	21.11
			640.4	20.4
			640.6	21.01
			640.8	20.94
			641	21.54
			641.2	21.12
			641.4	20.27
			641.6	20.25
			641.8	20.38
			642	19.84
			642.2	19.41
			642.4	19.61
			642.6	20.35
			642.8	20.61
			643	19.72
			643.2	18.86
			643.4	19.08
			643.6	19.28
			643.8	19.05
			644	18.66
			644.2	18.4
			644.4	19.09
			644.6	18.42
			644.8	18.67
			645	18.22
			645.2	18.63
			645.4	18.54
			645.6	18.85
			645.8	18.42
			646	18.56
			646.2	18.1
			646.4	18.02
			646.6	17.6
			646.8	17.8
			647	17.35
			647.2	18.14
			647.4	18.06
			647.6	17.83
			647.8	17.49
			648	17.5
			648.2	16.94
			648.4	16.19
			648.6	16.61
			648.8	16.58
			649	16.34
			649.2	16.51
			649.4	16.78
			649.6	16.57
			649.8	16.37
			650	15.95
			650.2	14.81
			650.4	15.06
			650.6	15.17
			650.8	14.84
			651	15.35
			651.2	14.89
			651.4	14.89
			651.6	14.41
			651.8	14.44
			652	14.78
			652.2	14.82
			652.4	14.06
			652.6	15.03
			652.8	14.86
			653	14.67
			653.2	13.55
			653.4	13.66
			653.6	13.2
			653.8	13.19
			654	12.71
			654.2	13.43
			654.4	13.11
			654.6	12.96
			654.8	13.47
			655	13.82
			655.2	13.57
			655.4	13.44
			655.6	13.92
			655.8	14.19
			656	13.61
			656.2	13.4
			656.4	13.3
			656.6	12.98
			656.8	13.24
			657	13.24
			657.2	13.48
			657.4	13.14
			657.6	13.68
			657.8	13.71
			658	13.78
			658.2	14.18
			658.4	14.35
			658.6	14.04
			658.8	14.33
			659	15.21
			659.2	15.77
			659.4	15.29
			659.6	15.86
			659.8	16.21
			660	16.86

[truncated: 47 more sheets: Fig. 4b, Fig. 4c, Fig. 4e, Fig. 4f, Fig. 4g, Fig. 4h, Fig. 4i, Fig. 4j, Fig. 4k, Fig. 4l, Fig. 4m, Fig. 4n, Fig. 4o, Fig. 5c, Fig. 5d, Fig. 5g, Fig. 5h, Fig. 5i, Fig. 5j, Fig. 6e …]
